# Supplementary material for: Peptide profiling in cow urine reveals molecular signature of physiology-driven pathways and in-silico predicted bioactive properties
Source: Sci Rep. 2021 Jun 14;11:12427. doi: 10.1038/s41598-021-91684-4 (PMC8203733; doi:10.1038/s41598-021-91684-4)
Supplement: Supplementary file 5 — Supplementary Information. [file 41598_2021_91684_MOESM5_ESM.xlsx]

## Sheet: cover
		Peptide profiling in cow urine reveals molecular signature of physiology-driven pathways and in-silico predicted bioactive properties
		Rohit Kumar, Syed Azmal Ali, Sumit Kumar Singh, Vanya Bhushan, Jai Kumar Kaushik, Ashok Kumar Mohanty, and Sudarshan Kumar
		Supplementary table 5: Length of peptide sequences from different physiological states

## Sheet: HEIFER
PEPTIDES	PEPTIDE LENGTH		MOL. WT.		MOL. WT. BIN	%	FREQUENCY
SCMAGVLGAKEGEA	14		1322.71		700.00-799.99	0.0572628	3
PPGRGKDGDPGLRG	14		1378.71		800.00-899.99	0.171789	9
LLGTSGFVSSTQRN	14		1466.82		900.00-999.99	1.37431	72
GAGERPLRLNAAAR	14		1451.84		1000.00-1099.99	3.93205	206
PLLLAEYQGSLEA	13		1403.79		1100.00-1199.99	3.32124	174
LILKGTTVLTYKP	13		1447		1200.00-1299.99	3.60756	189
SILSTCEKDNCS	12		1299.59		1300.00-1399.99	5.99351	314
ASAVLSVVAPTPTPA	15		1380.8		1400.00-1499.99	10.3073	540
DPNLSAPEKAVNPT	14		1452.77		1500.00-1599.99	8.58943	450
GPAPAAPGPAPAEPPA	16		1367.72		1600.00-1699.99	6.6234	347
PNGSPGGVAGIC	12		1028.32		1700.00-1799.99	6.08895	319
ERFMDCRIGRK	11		1410.82		1800.00-1899.99	6.14621	322
AIQQWTSNFVIS	12		1393.74		1900.00-1999.99	6.60431	346
TGMNDSTGQS	10		997.14		2000.00-2099.99	6.18439	324
LCHDEEHE	8		1011.14		2100.00-2199.99	5.24909	275
LPTTDPRVSPRLS	13		1438.82		2200.00-2299.99	4.06566	213
GYSTAAPAYGLPKR	14		1451.83		2300.00-2399.99	3.34033	175
PIGANGLANPR	11		1079.38		2400.00-2499.99	3.11128	163
RATLKAGDCDCQC	13		1383.74		2500.00-2599.99	2.48139	130
LLLILAGANVLLQD	14		1466.03		2600.00-2699.99	1.90876	100
YNANIEDAGIYRC	13		1501.81		2700.00-2799.99	1.64153	86
TRYIFIVKAINQ	12		1465.94		2800.00-2899.99	1.60336	84
PSPAKGTPGKGATPAP	16		1433.84		2900.00-2999.99	1.79424	94
VGAGGAPAGPAVL	13		1036.38		3000.00-3099.99	1.20252	63
GYSTAAPAYGLPKR	14		1451.83		3100.00-3199.99	0.916205	48
MCPPGMHKW	9		1086.48		3200.00-3299.99	0.725329	38
PVGPTGPVGAAG	12		979.27		3300.00-3399.99	0.534453	28
TMLPECCF	8		943.26		3400.00-3499.99	0.458103	24
AGLALVPQKL	10		1009.41		3500.00-3599.99	0.458103	24
AGLADDFGEF	10		1041.21		3600.00-3699.99	0.362665	19
LFEITTSAGW	10		1124.4		3700.00-3799.99	0.190876	10
APGSSNTESTTSLGE	15		1437.64		3800.00-3899.99	0.267227	14
KGVKLQDSIVLTRYGGVGRG	20		2103.77		3900.00-3999.99	0.171789	9
AVAIVTRSFCIIF	13		1439.96		4000.00-4099.99	0.0954381	5
QSGLPGLPGQQ	11		1081.37		4100.00-4199.99	0.0954381	5
PLGSSYMCNKEQTVSVSGAF	20		2105.65		4200.00-4299.99	0.114526	6
SGSTGSGVYLRLKE	14		1453.82		4300.00-4399.99	0.0190876	1
PPFVAAPLSEMYQ	13		1449.86		4400.00-4499.99	0.0572628	3
AHVPAASVFT	10		999.26		4500.00-4599.99	0.0381752	2
MSPCFLGCVVFCLLQAG	17		1770.48		4600.00-4699.99	0.0381752	2
MELKRLHDRLVS	12		1496.97		4700.00-4799.99	0	0
TTGGYNFSSEEGMN	14		1493.72		4800.00-4899.99	0.0190876	1
GETVHLFMEAGEG	13		1376.7		4900.00-4999.99	0.0190876	1
PVLAENYKTEDGS	13		1422.69		5000.00-5099.99	0.0190876	1
CRRWLRPEMHTKEQML	16		2114.77
PPENSDSSTGKKKK	14		1502.83
ACGTPGYVAP	10		935.19
QAPTPLLASLPAALPMASGKPQ	22		2159.89
PPATTTAPAQPATAPQPPPNSL	22		2125.66
AIAAHYFSGEDKR	13		1464.77
KQYLNMPPGGMDGC	14		1510.97
ANGDVGPVSHRQ	12		1236.48
ARPSSPADVASNGSHGYPTDT	21		2087.42
FDSGLKAEVLSFIL	14		1539.01
FNPILNTLANQTGEAYGFS	19		2057.53
VAPTTHTIAQARQLSHKRP	19		2112.7
MMLPSPVTSTPFSV	14		1493.99
RNCLLTRPGPGRV	13		1438.9
TPDAGLWSPSPGRR	14		1496.83
CRKGTCGMC	9		958.31
EHISATKVAEQPPR	14		1562.94
AGSGGPGFTFT	11		998.21
ASSTHGRNFVSFR	13		1465.76
TPETKPPAPPELTV	14		1476.88
DLSDVKLLPPQEV	13		1452.86
QCPPGGLPEK	10		1025.33
KSEDYGSSKYSVGC	14		1509.79
YYELLAIREACL	12		1456.89
GIGRSGTFSL	10		994.26
GGWSPLVSNKYQW	13		1521.89
ATGPPSTVVLGPQQS	15		1438.82
FAKIVIPKGF	10		1119.56
ANLTHLVADRVTGLDGATYT	20		2088.6
CVKPQKSRSGPRR	13		1498.94
LKASPAAIVFPMMV	14		1475.08
DECQDPNSCIDG	12		1295.47
SHDVSVTDCFAKA	13		1379.67
PQKPAPTVVSVAPAVKDPLVK	21		2141.88
SAEGAGLTDSGSRRR	15		1519.79
AMGYGSYML	9		992.3
LGVEKCLSFNAIM	13		1424.93
KAEDLLPETASLSENVEISK	20		2173.69
EALSVAKMQVEMGA	14		1463.93
SGPPCPFPALRED	13		1385.72
HPETSVRARTYGL	13		1486.83
KPLQPSGQNAKAQP	14		1463.86
YRSTKPVHS	9		1074.32
LVVTDTGNMSVLSS	14		1422.82
DDIEPRPVF	9		1087.31
GPAGGEVEGGGPAPPSL	17		1448.8
KEGGGGGSGPAGHQGLP	17		1462.81
RGNSGPPGIAGQ	12		1110.37
NWIDMKRALMMMKFAEK	17		2143.92
LEKIRLYNVRAPTLRTSL	18		2143.83
LQAAGHAGCAGPAGDT	16		1396.72
NEGEVTHVGV	10		1040.25
SVMPSSVASPQVHL	14		1438.86
AAAEAASSSMTKGKE	15		1438.76
NMSGPFGGAVSAAGLT	16		1436.83
TNAIGGPAAGVG	12		984.25
FWNLAATRAVFGIQGTAAGLW	21		2250.9
LLALASLAAAPAGPRL	16		1505.06
SPASVTDARGPRGPE	15		1496.79
NLVDNNLLHNGEV	13		1450.78
FPVQSSHAVS	10		1058.29
VFYWLVILIVAL	12		1449.05
LIGTGSSCPGAMWL	14		1392.86
STDFGNVSFVVPGL	14		1438.8
EPPMSGLPEF	10		1103.39
LSPDKINLSTLKGE	14		1514.95
PALEPPTLPLHHA	13		1392.81
VPAPGSGVSFH	11		1054.32
GVGRSMESKLMSL	13		1394.86
YTSSGCVLCAGPEP	14		1383.74
PTAFSHVDGVFMP	13		1404.78
FCPRSFCK	8		987.29
SRSTSTGSAASSGSNSS	17		1530.69
VPAVSSVSHTA	11		1054.31
PAGPLPRMDLPPSGQ	15		1532.99
MHVLSSNIKPRCY	13		1548.04
TPQSSQGTPY	10		1065.24
KHDILLATLKSNLSALE	17		1866.45
LASLTSGLAVGKTPL	15		1427.93
PGGAGQAVHGPVKL	14		1287.7
ARARYCLTSFAKGQL	15		1685.18
ALHMRIHTGEKPYQC	15		1784.31
KKKTTTENGPGNGQ	14		1459.79
RHARLNDSYRLQRFLADFR	19		2435.01
NALKPQDSAVYLCASSR	17		1823.28
YEAYDPIGKYATATRFSYTSQH	22		2570.07
FTGECVLKMLALRQYYFT	18		2183.88
QPENNRPPVAVAGPDKELILPV	22		2354.03
FSPNAPAHFSFV	12		1320.62
CRHKMQAASALIGGLAGEKERW	22		2413.14
NKKKSEPSSPDHVSST	16		1728.06
FGPLVSDTLLDCRK	14		1564.03
EVAPPAGALAEELLPQP	17		1702.18
AASVEMWLERVCGHLGLGVQEPHR	24		2675.45
VGSVHCIFGEPRALLTH	17		1836.4
LSFLTTLAKVYPSS	14		1526.99
-MRKVGAPGGQGQAPSGM	18		1611.14
NIPEHWHYISFG	12		1499.83
DIHLKKSTLSLDDSDMGTR	19		2132.65
HLGRPDGVPMPDKYSLQPVAVE	22		2406.08
PGGKGEQGLPGLPGPPGLPGVGKPGFP	27		2465.28
FFSPDSLKIVDNPK	14		1607.03
QEMRGPQEMRGMQG	14		1635.08
TSSMPKMMAIFWF	13		1577.13
FLIDLNSTHGTFLGHIRLEPHK	22		2546.28
PTIKDGLTVKAGDTIIL	17		1755.35
NASGLLDPLLTANASSRVSSL	21		2086.63
ELSKEPHLATTPRDEA	16		1794.17
DRIWYECRRP	10		1393.71
LPAPCLAPQA	10		980.32
SAFDQFHLLREGVNLGRPLAGGRGPR	26		2821.59
GCLLVVLHLL	10		1079.58
PILGGQMLHTVLSMVGLSLIALG	23		2321.27
DHASLMSGALSPSIIQNLSHSS	22		2252.81
PLPNLPSAQSLPFCSREFLPV-	22		2412.16
ASSAAGSASGSAAASASA	18		1381.58
AQPQPSGTGGAV	12		1069.31
TLDARPTGAAQLTVNS	16		1615
DTEPSAEHSPESAAPSTEV	19		1941.19
SGGGNAGAGTAGAAGGGAAGAAGALPLLKS	30		2310.95
DWFTAETLGVSGTL	14		1496.84
FQAGIPFSAYSAQSLQHMQY	20		2274.83
GFSPSKSATQVSALHMD	17		1763.19
GILLAAVLVVSAPALPL	17		1617.31
DGASRVLYGNRGNNRASRAEL	21		2276.75
PPSHPASQPPLPASHPT	17		1718.13
SRGAQVRHVPMGKLTGG	17		1751.3
GGYDNSVPYGCGRS	14		1431.69
KNSEFEGGKSTVNCSTTPV	19		1985.42
QQPMQPSPHGNVMY	14		1614.04
LPKMVGIPAAFD	12		1258.71
PISQGGIHGRISATGRGVF	19		1910.46
GKAKSPTQDIFYH	13		1491.85
GMCIYAFSAAFYSAILE	17		1857.4
AAAAAVGRARGGSPAPLPTKVDEATSGL	28		2592.29
LPAAIPLEAQNFSVPEGGARTLA	23		2322.98
RRVPGAAGTSSEAN	14		1372.64
LQAQLCNLPQGSLQNKTK	18		1984.59
FQGLRALVPAAELLE	15		1627.14
NPQQAHQHSGGPGLAQLGA	19		1868.3
VPVVGSLVGAMPGTATYQ	18		1747.31
GKRKSETAVESLELDQ	16		1790.19
TPTGKESIVQVHIEVM	16		1768.31
EPIVPPPLEFSDSES	15		1642.98
GCRRPDDGLRLLSDMR	16		1860.36
LVATYTDGQPPESAAWFC	18		1956.4
LEQLELSVKDGTILKVSNKGLNSYKDP	27		2989.84
KKVLGVTAAGKEPPNGILPPFE	22		2263.01
RAAIQEYDNIAKLGQL	16		1803.29
NGSMVRHSSSPYVVYPPDKP	20		2217.76
QTGSTFTFADLAKSNSGEGFQFG	23		2397.87
PLNGGAFCEGQNVQKTAC	18		1837.32
YRDNPDASKNANHS	14		1588.79
SPATSSEAFTPKEGS	15		1495.75
KRAIPDDDLERHW	13		1650.99
LPGPSGNMGPQGPKGIP	17		1604.12
LAKLLEGTGSETSSS	15		1479.82
SASMPHNKDRVHRVKFSS	18		2083.6
VVNSETPVVVDF	12		1304.63
KFPIPSPTFSKSTSAVSEITQPPS	24		2534.19
NEMETELIGSDKYAA	15		1671.02
RPPARVETLREEILTDLRVFE	21		2540.22
GQLHLEVMSGAFTQVFT	17		1865.4
HLLKASLDKNVFYSTDCE	18		2083.6
NRLTNGDCKL	10		1133.43
KPATPSPATTTFSIYPVS	18		1865.35
AGFFASVAMICAIASGSELS	20		1932.51
MNSVLAHDAACGQR	14		1472.85
DVSAFVTAQKVEYTLGEE	18		1986.42
AQPAQPSQLSQPPS	14		1435.75
LHAGVSERSGYTD	13		1391.64
EKVSEKTPAEVDPGSFSSNQC	21		2239.68
YDFLLKFLLVGDSDVGK	17		1929.5
RAEDEECENDGMGGSLLC	18		1928.3
VKARLIKMGHLNSMNIF	17		1972.71
VNGKGHTMGALYWQL	15		1675.18
TSSDYFGNGRVTEFK	15		1708.02
KVVWESLHNVDGDGN	15		1669.01
SGAPPASGHSHRP	13		1257.5
VRLAAGPGRCAGRV	14		1382.84
YNLLKLDFKGN-	12		1438.83
LPQIKAETASVCSTT	15		1548.98
AQRGLAIAAIVIGIIALACSL	21		2037.86
GIPVEARKKSEAGSEAGQDRR	21		2241.74
TTRRCLLEGYDTKNTR	16		1927.39
QMPYTTMRIKEAMRLYPPVP	20		2423.24
GGLGERVLGFCQLNLPSAK	19		1959.59
PYECSQCGRSFTTQTHW	17		2031.44
QQVNLQSLVGRPQG	14		1523.94
LCLPAAYCERAMMRFSEL	18		2104.79
GQEAGLCLDPGPPSHA	16		1548.92
APLSPFLGQLDEDYRARET	19		2178.65
QGVRNYSTPVGLDSKVLVDLV	21		2259.91
PQPPTAPKGASDAKL	15		1477.88
SLALFPHVSTTAFMQPDRAGIFR	23		2563.3
LSAIVSLACLGFFL	14		1454.01
LHSVLNISSQEGRF	14		1586.98
QFHRSLRTMS	10		1262.59
LTAFGVQKPTM	11		1192.6
PPIKPGARGAQP	12		1188.56
GLPGLPGPIGFLGNSGLPGATGL	23		2062.77
SLAEIAGRLGPFGFFGTT	18		1841.36
AEVNGGLPAAST	12		1086.33
PINIQTDSVTFD	12		1349.63
SAADAVTGLKLVEEGVP	17		1656.11
VAISGGQILVA	11		1027.4
PGNPQKECATVFAH	14		1498.87
QPEPFACGIEHCSV	14		1516.9
DIGRVVIGLFG	11		1145.54
EAPEEMLDLAEKVPS	15		1658.06
GFTGDKCQTDMNECLSE	17		1878.27
RCAGCGIRTDP	11		1148.46
TVPMTGTKSGNE	12		1221.52
MREKQFSQARPLTR	14		1748.23
DPASGEGVPPG	11		982.16
GALPSPLQPGAGLPALS	17		1546.05
EMASASSSGGGYGGSGDGYN	20		1811.06
PAASTSGGGGSGSPGPDGSA	20		1573.82
HCLFLKGAAVAFLNDEV	17		1847.41
PMPTDEGSVMCQCLGP	16		1665.17
KNLLLLGATAIEDRLQAGVPETIA	24		2507.3
SNILSEVTAVFTDKDAN	17		1824.21
EQANEDPSDSTESEEV	16		1765.88
HMKATVRHEMTEGITA	16		1812.33
KLIEGVLDFKAML	13		1477.04
GPPDNFAVGPVNQFD	15		1573.89
REITLKGFREGSFKVL	16		1880.46
RSAGSSPTRDPK	12		1258.5
ARMSFVLAAYQMV	13		1486.99
DFTGTLAETVDMQKGRY	17		1932.38
GQKAAPRTEPSGRRGS	16		1655.02
EFRALIAEPRMGKL	14		1631.17
SPSSPETPPP	10		995.17
AADGERGPPANQE	13		1311.5
RVNLESPGPE	10		1097.33
TVAAKKGKPSLDTASKPKRAPKQK	24		2536.35
TYQALYELTQPINHSVANSTGVY	23		2570.16
PSGTQSEGGGSSSSGTGSPGP	21		1778.03
KVGELTGRPPMPVHP	15		1615.15
RHTALAANTQS	11		1169.41
SPSSPPASAPH	11		1034.22
NPGLAAVAAAGPKASVEVGEKPGLWRA	27		2617.39
LIRVLRAFTSSVPLLPG	17		1839.51
TCWKKVLLGEIISDTNEKASLD	22		2464.16
TPGRTSPAVMQPPPGMSLPPADIGP	25		2472.23
ARAEHRGTAGEPEVMES	17		1827.19
VEVEFGGGAELL	12		1219.54
GRPSAAGSPEQSSRSHLD	18		1839.15
SGSCLKIMAVSRR	13		1407.89
CEALVDTGTALIKGPRR	17		1800.35
PCGGTGGSKT-	11		965.2
YEAALETIQNMSKVVDSLYNKA	22		2488.13
SSGGVCGLGGGYGGGFSS	18		1505.85
LGSPNGSFYS	10		1028.22
AIQLGSAVFFGSTE	14		1426.79
WYFKLLDKNNSGDIGK	16		1898.39
ARFGFAMGALPDLNQDGFADVAVG	24		2440.07
AMTSLPAKTTGV	12		1176.56
LARQASLPGSPEV	13		1324.68
DFDVHTMKTLKN	12		1448.83
YPGPFPSLPGFGSSGGVG	18		1680.11
PHGAVTIPRSTSDTDLVT	18		1867.3
LSTYPELNSSIKM	13		1482.9
SVLPSGEGHLETSS	14		1399.68
QMFGGFGFVTFENSAD	16		1754.13
AFDKKLEDMSS	11		1270.56
TTLHAFAGIGSGQAPLAQ	18		1740.22
LIPATIQDKLIL	12		1337.86
VSGIRTPPVR	10		1081.42
LQSLDSPELSA	11		1159.41
SVVVGPSVVAV	11		1012.37
DTEGLGDMEKGDSK	14		1481.75
AIQKCDPAPFYL	12		1365.77
AQHMLPGQN	9		995.26
AFNIVYVAL	9		1009.34
AILNVGAPAAG	11		953.26
SRTPGHQEN	9		1025.17
LFVTFLPTW	9		1123.49
SGGYGGGSSSGGGHGGSS	18		1411.59
WINRITAASQEHG	13		1482.81
QCKELLGLIYER	12		1464.93
FGAGEGLVRPQVRS	14		1472.87
QSQGKGPGPVQ	11		1082.35
DPSSSGSPAHGGGSRF	16		1502.73
LGGGGAGGPLLAE	13		1068.4
GIGGSVGSHLG	11		940.2
VATSPGEPGLL	11		1040.34
TLNTTTEEMEAVS	13		1425.71
HTGKKAHGKG	10		1020.31
DPTASGTKENYGLL	14		1465.78
SGSALFYLGL	10		1027.33
LQKHSAGNSL	10		1054.32
LPVGGGAGRRS	11		1026.32
DSLQNGPACPAPEL	14		1411.74
SLGTGMMLSS	10		983.31
LVLLSLDYLTSLF	13		1497.01
PTSSGPSQGSSCLEVLSMSSL	21		2054.57
TSGLAVILFIKAMF	14		1511.11
QKGGSSVTSRETQD	14		1479.72
RGIDTEKVLQICPKDMRA	18		2073.72
GPPGPPGHLTAALGDIMGHYD	21		2073.63
ASTLKIPKSQNQRGMEIAK	19		2100.75
EPQQALPPESKGAAS	15		1509.84
GLSAPGLSVLE	11		1042.36
EGAYSGGEAAEGAAARP	17		1563.82
TPAMSRPAELYTQILAVRP	19		2114.76
GVAAPGGAGGGLL	13		996.33
SPSGSSGHAQP	11		1011.16
ASGTDASLSPGSAE	14		1249.43
ADHVLQGGGRRR	12		1321.64
PAPPCTSFESCAADMRSMQ	19		2029.54
GPGDSPEGPEAEGPE	15		1424.6
LRKHGEEQQLPAVGLTNHQ	19		2155.71
SDFSASMGSGSVSFC	15		1468.76
GTMKSLKKESRLRIPTNR	18		2115.79
YVDPTTMYE	9		1118.34
DKVKGHILLTAGVL	14		1464.01
GGWSPLVSNKYQW	13		1521.89
KSEDYGSSKYSVGC	14		1509.79
AGGRLEEMTFLQP	13		1448.85
GQAVVGPPGAKGEKG	15		1351.75
ADTACDSDVLLQL	13		1363.68
SSVILYETH	9		1048.29
RKLNGHSGLL	10		1094.44
FPTMVGSSMQ	10		1084.41
LDNPYREPKSTAA	13		1461.76
PRDVLRHLQELA	12		1446.85
AYMVAGTVHWLSN	13		1448.85
DSGALGPRGPPGQKGD	16		1508.84
PLLLAEYQGSLEA	13		1403.79
ESDEIPPFHSLHP	13		1504.8
SDGRSQPGGHGVGRE	15		1495.75
EGQKLGVGVRGRPGS	15		1496.92
PSSFSPATMK	10		1052.33
APAIQQVEAGFKGTAVAVTKG	21		2043.66
LYQQAAPQEGAEGEAKPKDD	20		2145.55
RKRPKKRGRPRT	12		1536.02
LQTPIVTNHLVRL	13		1504.02
EEFQPDLVVLSGLHMMEGQ	19		2159.76
YIVEALLGVPLVRC	14		1545.13
RREKPEEIKMDISKLNAH	18		2194.8
PAPSPGGGDVAAQHGGY	17		1537.85
TMCSSSSGAVNQDHSQNPIG	20		2020.42
LVRDPGAHSLGHMG	14		1446.86
RKPPAFSFVSPTNQKTPPAP	20		2167.76
LPAHKGELVVSLKY	14		1554.08
HDRVRLLGALEHK	13		1543.99
SPSGLRPRGYTISDSAPSRR	20		2160.64
SKASAAASGTTSSSNT	16		1427.64
TLSDGRHLLALDSFSILCL	19		2074.71
DNLTQCKVVSVIPSAGGETGS	21		2062.59
ENGGGQGYSSG	11		1012.12
QEDYPLSKAVAAAAAAAAASGND	23		2162.59
ANGAVAGLQPA	11		968.23
SKLHVHFMGHMGMKPHKC	18		2105.87
DLRAIGKLPIAMRALTNYQ	19		2144.85
SEPTIVTRVPDFMDVIGQR	19		2160.75
QNYYAQWGYDQNTGSYSY	18		2208.5
MPTVTSTIPAVPGVGGIIGALPG	23		2105.88
NKKQQQQMKTEGPTLKQD	18		2130.69
FITPTHEEV	9		1072.31
LTEMLKTVKTVKA	13		1462.02
GSSPGPTVLSPLPSP	15		1392.78
VIKNAIVESIEYR	13		1533.98
KLKSAESSPQSETSVVPRLS	20		2130.66
VINEMRRIARHFRFGNQ	17		2144.74
FLPEGSKLVPVAKV	14		1484.02
YSPDFEKLKPGYLKEIPGR	19		2237.86
GGRSGGGLTGPPLGGGG	17		1353.73
MASGDPVLVLAPQPLPQASRH	21		2184.85
PVNSLEKHS	9		1010.24
ASSLLQKSKLGFL	13		1391.87
YITEAELVAGNGYR	14		1555.91
GRGSISSGLEFVSH	14		1432.76
QAPRGRAPPRPP	12		1299.65
VAPGPGLAPPAQPGAP	16		1396.83
GPPGLPGHQG	10		916.16
LISKGKKTGAKGKR	14		1472.02
NPQACSKKVQRS	12		1345.7
AGTHSGRAAAAAAAAAAAAAAASG	24		1895.31
SAHIMGEAMERVYGGCL	17		1824.37
QDTLMAVPLALALVVVRF	18		1956.69
MAEAAAAPISPWTMAATL	18		1803.36
KTHTVSFQRPKG	12		1385.76
PEDEVTSSLGDASPEPPNLEREH	23		2505.91
MKIYSQKTMANACTLVMC	18		2036.79
LQEHMYPAPSSPEKDQLLERR	21		2525.14
GSAFFEVKQTTEPNFPE	17		1928.32
TLKPGTMSPEAFLQEAQVMKK	21		2335.09
VSWNSTGSVVACAYGRLD	18		1885.33
PFQKHITERAQAVEASFK	18		2087.62
GQMPGPNHIPMQG	13		1363.78
SASLEQQNGGSAS	13		1235.41
FGHIAKAEGDTRFLV	15		1661.11
MSHKKVGALWREADLSWKDF	20		2405.06
FDFDDEPTTPKDSLL	15		1740.05
SSLLGSPMYFFLANLSFIDAC	21		2296.98
AGGGVDEGSLLCA	13		1148.44
PAPTPLGPPGLTNGLLSGDE	20		1903.42
EPRSQEVCGPVEERARERE	19		2256.69
VIDVGQRFLVNRVQD	15		1758.24
PHVMLLAKTKMRL	13		1538.19
CSHQRCHGHG	10		1121.36
GWTAEAIAEGAQSLGLSSAAASM	23		2179.71
TCSSAASNNL	10		967.14
QHEGYEVLKF	10		1249.54
DFELSGSGDLDDSE	14		1485.62
GKQQTVMAIATKIALQMN	18		1946.64
SDYLSSNGSFPLEQLKSFPQL	21		2357.91
DMEEGLITSGDSF	13		1400.66
LPVTVHSPSVRAMRSAL	17		1821.41
KADMTASGSPDYGQ	14		1427.69
LYPVPDSRFPFLGVHF	16		1891.43
GKHSSHEVKALGAMWKL	17		1879.47
ATGSPKPTIHWSKL	14		1522.97
VPLNPGGPVSCSDTRHP	17		1733.17
ATAVGMNMLTKRAPP	15		1558.1
PASGKKAKAESSSSCSS	17		1611.95
AASPPSSPAPAS	12		1039.24
AYFSQPMVATAVIVHLVTDGTY	22		2384.07
DRNPSPPPPSRDEDEEAAAGGDC	23		2382.7
YSVDYSKFGNTIKVPTP	17		1916.4
RILQDAVGKLDDPLH	15		1690.16
GLVLAAGACYC	11		1040.41
SQSAASPPAASSVLASG	17		1487.8
KKMLVKAVCTETGAN	15		1593.15
QKSDLIVHQIVHTGEKPYK	19		2220.86
CRDSQPGILPTEHGTLFG	18		1928.42
-MLLYRGAPAGPGAPG	16		1409.9
SAIGCLGMFCLLNLMSMTGVSFGC	24		2456.39
FFSTLGSLTVGAKG	14		1384.8
GEKASSNVGLDWKGDF	16		1710.06
VAELARPLSFSPLVLPL	17		1822.47
KNTLGAAFLTSPIFYGRPIAL	21		2250.98
AGGSMLSAGPSAPLGGSPRSSAR	23		2071.61
STHSSDQGKLAVAKSL	16		1629.03
SSAGSSGSFEYIPADPLD	18		1800.1
LMLADNGVCC	10		1038.4
DENLLRNAEYEA	12		1436.66
RASVPPVPGKPRQVLPPGASHFT	23		2396.12
LSLVCEAVPGAKGATRR	17		1728.28
LVKVVERELISKHMKTIVEM	20		2383.27
QYMPVSCTGSQ	11		1200.5
GTGGYGGGGGYGGRGGYSGGGYG	23		1928.29
LPRSAVLLRLPQS	13		1449.95
MTMQFISHRFPEDHDPTIE	19		2331.88
ARVPHAVVCIVGTHAD	16		1645.14
SPGAGPEVATLERPAPAG	18		1677.09
RGRGAGGGRRRAGNPP	16		1591.98
KDDPGKGSYWA	11		1223.45
ALPDSDSGEPDVPPALPD	18		1792.12
LTGPLNLNDPEAKCR	15		1641.09
LMAAMGNTDH	10		1060.35
LGLSQDPHTQVLL	13		1420.84
TTVAPGSSNTESTTSLGESRTRL	23		2352.82
NASSDSEYKVSFPSCLNQ	18		1976.34
QMAIPLGLASPARSENSSLSSTA	23		2288.88
SSASMSGGAGRCS	13		1157.4
GYGDVGKGCAQALR	14		1394.77
LFLDSSTSMFVNARA	15		1659.09
QVYCHKGFGKDMALYSL	17		1960.55
VATATGQEEA	10		976.14
VPVAPEMTGQGS	12		1172.49
KGAEMFSQSMDGFLSSVADMVQS	23		2453.08
VQALKAMGYFLKHLA	15		1690.31
GPMPLHGMRGPPPD	14		1458.92
YPKARQGAGSSGEAAGPPGWQG	22		2129.59
DVIQQASLEDMITGNQAASA	20		2062.53
PHSRTWIDADFVGHYSITL	19		2215.73
QQQPSIPPPSGPE	13		1361.66
TLRRSMSTEGNKRGMIQLIVARRISKC	27		3106.14
RLIGSAHART	10		1081.38
SASQLLKIYVLVQFALMLAF	20		2256.1
PLVFDMAYDDHMK	13		1582
KPQQLSENSLDSLHRMWSP	19		2253.8
CVANHMRTVENMLH	14		1655.15
SFSPAESSGAQGDSA	15		1397.56
ECFQKSEARKRVYQL	15		1885.38
AAGAGGSRLLVGATYTGYGS	20		1829.29
TPVVSKASAGAMEV	14		1346.75
VRLVKNGTSQCEGQV	15		1618.07
REREQEQKKANSLARLAHT	19		2265.79
GSTRGKPGCRRALDLCQC	18		1921.49
QRQARKERLSGLFLNEEV	18		2173.73
ESTNMIEGILYEMRVFAA	18		2074.66
VAANSGFMSMGTF	13		1319.69
SDELADVGGALRGLNLS	17		1687.09
AERPGDLPEPPL	12		1290.6
PRHCGIDSEMQQ	12		1400.72
LSIVSMENIGEQVVCLIAY	19		2081.77
QWLPRLHALVV	11		1331.8
GPGGRAGGGGGGPGGPP	17		1261.58
SVARPSTTIH	10		1068.33
SASPPRLRDKLSP	13		1423.8
RGLMMSVMLASLMS	14		1527.16
KPRTMPMDTSVYES	14		1642.06
SRFDEEDLGDEMACVHAL-	19		2150.63
FRSPAPQKGLGVMPKHGLDV	20		2134.83
MPMIPQAMYAMLACARL	17		1911.69
SQSGFTVSGMLE	12		1242.54
PTRGGDAEAAEAEHTVS	17		1697.96
CDPQQGTHRL	10		1154.41
TPENSSSPGMMDMHDDNS	18		1952.27
TGTQDPGLLVPK	12		1225.59
LPNGQTVQVHGVIQAAQPSVIQSPQVQ	27		2824.63
LPFLPGTSPSADGPDSFS	18		1792.17
NVDHVERYDTITN	13		1575.84
GLPTSASFTLDDDVFA	16		1655.99
SDTGSDVGLSDSSPSPK	17		1635.88
GSAGSAGGGGGGGPGGGGGGYTY	23		1715.04
CPGLAPTGEME	11		1104.41
MDDLFNQLMGGMNGVNSEN	19		2086.59
LLPRLPSEPGMTLL	14		1537.11
ARPSALPRRVP	11		1219.59
HYGQSEGQDRDSH	13		1515.66
PPPPAQEFQTARL	13		1451.82
CGASLISDRYLLTAAHC	17		1794.31
TMTTGEALNNNTGA	14		1394.68
GGRSSEPPPME	11		1143.38
ERMKVINTGIKVWCRN	16		1947.59
RHGEDNGHLQL	11		1275.52
HTSHLLPAARS	11		1189.49
GLKGPPGMHGPPGPVGLP	18		1665.27
LRYSVIGGSSVAGTTRK	17		1752.25
LCLVLTIFAN	10		1106.54
EEVSAQEAAESPVVQFQSLETHSE	24		2632.09
SPAFQDHPL	9		1011.22
QMLQGPVMPGYTHQR	15		1743.27
TLRLDLTGASSTNV	14		1447.81
FAEPGGGGGGGGGGPGGSASGPGGSGGGK	29		2144.61
QYPFKVPGPPGTPFVT	16		1732.24
QAPGANDLPPRG	12		1192.46
EAMLEAPYKKDENKLSSA	18		2024.52
NMSANMEIIYLIRGPGV	17		1878.5
PACQEITVPMCRGIGYNL	18		1965.6
CMGNSFGVSPTMDKE	15		1603.02
PPHLPGPPPG	10		965.26
LHFCSREMDPVCATNGKTYSNK	22		2502.14
VLERALLAPGLGN	13		1322.77
LPGKKVTTEDVE	12		1315.66
NETMIPVLTSKKASELPV	18		1957.58
VIESATICHLRPVRLP	16		1804.42
DGILALGLGVH	11		1064.43
VIIESMTNVPPVNEETVIFKTDR	23		2632.37
WYFTTTYNVVKP	12		1518.9
SPNNGPGPEPSG	12		1109.28
LVGQAASCMTSCTGSAD	17		1602.01
HPGPGMPGTTPFS	13		1282.62
AMAYDWFVSIHHPL	14		1687.15
LTGQPGEEPTLMSPGTSCGSLTER	24		2449.06
WTKDKYMASRGQKAKSMEGFQD	22		2593.24
RKRGALHPQVIMFPCP	16		1850.51
WDHVYLQGREDRG	13		1630.93
LLNQLQRGVLLASNSRG	17		1839.4
GTRAAAGGAPMKMEPGRPASPAGGPGP	27		2447.16
LCAPPARPTPSAPPAP	16		1543.01
GRPLPSPSYGHP	12		1264.57
GGSGGGPGPGPSP	13		980.19
HNVNITSKRNQGRE	14		1653
SRVHAGSKAALA	12		1167.49
RSGAEKGYLV	10		1079.36
YVPPPPLAASASE	13		1298.62
LQDLFPTIASGCSWTL	16		1752.25
QGAGMQGASIQGGGQPGG	18		1557.95
SMTDVIVQHLL	11		1255.67
VPGSSDGIIGQTHIDLDA	18		1795.21
SYLPLAHMFE	10		1207.55
FADFGSAAASGNFPSQVTATSGNGDFG	27		2581.03
RGLAVAGGGESS	12		1060.3
QGPEEFVEGMALGL	14		1476.88
RNICAPRDPGPRGPEG	16		1692.1
GPKGELGPVGNPGPAGPAGPRGEVGLPGL	29		2605.4
LSPMEIGLFISYDN	14		1599.04
AAMNPCMSP	9		921.22
LASTTAAMSNTPGTP	15		1419.77
RGSSPSSCGSS	11		1011.16
GMGHLWRKVHTV	12		1420.89
TFPEAEDSLLQQM	13		1508.85
LPNLSSPSTEGPPGP	15		1449.79
NHHSNEVGAASETH	14		1489.68
HPGSLVEKLPDSPA	14		1446.82
TGGYMVMGDSFNTS	14		1466.8
LYKTVMSHSFYP	12		1472.89
MSNSREDMSLSTQGNYINL	19		2160.64
LGLIATALFGYDASITCPMR	20		2113.81
SSQHAARGGHSDDD	14		1439.56
DEQRLSADSGYIL	13		1466.75
WKHFDADGNGYIE	13		1551.82
DCNVILGSAQEFL	13		1408.78
QTLDCLHYWKV	11		1405.8
QPVTMGAVPAPQAPP	15		1460.92
ACGPPVAPEC	10		943.22
YGQQMFTSQNAPAVRPIRD	19		2179.71
SAVWGPLGEC	10		1018.29
AAIKTLMDTIESV	13		1391.83
ESTVSVSGNLSSNSF	15		1514.77
AAMAVDKSNSTSKH	14		1446.78
MQFEKDNLITKQ	12		1494.91
PPIFGQPTYNTTL	13		1448.83
GGPALLPAEGAVFLT	15		1412.87
LTLWMAGWY	9		1140.5
LLLQYVVKSFDRSTK	15		1797.35
VLLRTTLDLL	10		1156.59
RRDVRLVDAGGVKV	14		1540
TTDTSVHG	8		816.93
DYGTCTDALGYQS	13		1393.62
KLYQVMETKSMLYLVTEY	18		2239.95
SLPAAAPPPPPPPPKAELAEQ	21		2075.67
RRLARLAGGQTSQ	13		1413.79
SGELYPGEMVPIDF	14		1553.95
WVPMGPAERAGPAATPCLGT	20		1982.58
TPSSGQFSSSPIQDSAKRYSL	21		2243.7
QASQSLNRMDSGQQG	15		1606.91
RYIVSQLGLTRDPLEEMAQLSSYDSPDTP	29		3283.05
KSEATFSEEETESPNVKAQ	19		2111.46
PMAPSSMASHHHHHPH	16		1798.22
TTTSTNYLAKAMVSQL	16		1729.21
DFPGVYTRVTSYMSWIRQYVPLSPG	25		2920.7
LPPAVVKPLIVATEATSNVLGG	22		2146.89
GSMHASSHRGHQPWL	15		1688.08
FTSKDFTLLIEAAQPQ	16		1809.28
SSLLGGGVLQGSFTVMGVISGPLLGAFL	28		2678.64
HTSGTLRGPNPRMLR	15		1693.18
SVVSQLTDDGFSAL	14		1438.75
APTGRAPSTMTGSGV	15		1389.75
LYSTGRMEKHLD	12		1449.82
PCHGGDMSQNSGSE	14		1405.63
AMAPPSAVGSPAAAPR	16		1450.87
LPESGAPSSEP	11		1070.26
YGASPDIDTGTGPTPT	16		1549.83
RAESPSQGKPGEAGAE	16		1570.85
LLAVNSDSHLHTPMYFFLSNLSF	23		2654.38
AAEVAGGPGVTG	12		985.23
VTPKLRLGPG	10		1037.42
LGRGTATFDGL	11		1107.39
LVVLGVGSTLGVGVYL	16		1546.15
LGLLVIANSGLMGLVTFVVLLISYA	25		2577.62
DKNGLMYFVDA	11		1272.59
VTVHSFGWSDRAKSQT	16		1806.19
PGRIGISGDSAGGNLAAAV	19		1683.13
QSPAAGAPKVLLLSG	15		1408.88
AKKRLPNSTTAFIRKDALPLGTFS	24		2633.43
TLCKEQGITVVGICCV	16		1666.29
LREARSRASTPPAAP	15		1579.96
SSGTVLVAGGFA	12		1065.36
WVVAMAAGPGTH	12		1196.56
PSPDPVGQDPSAEETEAV	18		1825.11
CSHKDFMLSMGFKAEV	16		1830.39
DLDSLPPTYSAMCPFGCH	18		1954.46
LTPSAVTFSDQLTPN	15		1590.96
PPTSASDSGSSQSDSD	16		1524.62
LMGSPNSHPS	10		1026.27
YPVRSGMASSSN	12		1255.52
AGVVPTSQSLADMQ	14		1403.77
GDTQELRDSLHTVQ	14		1598.9
RVVRTLQNTPSLHS	14		1608.04
VLNKGAASGDKRDDNMLSKVMQNL	24		2605.34
SRVVVLLVLLCCA	13		1388
LLKNPVQFIQGELQIQDVNDHAPE	24		2746.46
NVPKIKHRKKL	11		1360.88
FIVMSSSSSASSTQQVLSLSTSAPGSGS	28		2691.31
RTGPLGCN	8		817.04
LPLGAVDDGEH	11		1122.36
QVPKGALVAVVGPVGC	16		1494.07
CIVNNLAEFTVDPKDAG	17		1806.26
WEEATPTVLLAEAQKGKE	18		2000.5
CTGPNGCS	8		737.9
GAGVKAWRRAQWQEQVL	17		1983.52
GPAAPGGSAAGAGGAGVTGGTAGSG	25		1813.23
RSLRDCLSGLRMEERAFSYVLTH	23		2740.48
PVVSKASAGAMEVMDVFSTDDLAGFL	26		2658.4
CPTLVPPTDSLGPG	14		1353.75
STPSRPGSDGFALEPLLP	18		1841.3
DFAQQKLTDKNLGFQMLQK	19		2253.9
KCENLPGTYICK	12		1368.8
FFLKGDPTTSCQ	12		1343.68
APVRLDLPPEKPLAS	15		1603.1
SGGSGGMGGSGGGGGSGGGS	20		1383.64
DVFEADSVVLRCQ	13		1480.83
RTGPLGCN	8		817.04
FVGESTMVAIAACY	14		1461.9
PLQIGPFCITLTRDMWL	17		2004.7
ADALLGRATVDLKQALL	17		1768.34
AAYCQFMDMLFPGSIALKKVKF	22		2509.4
CTGPNGCS	8		737.9
MDSPGSVFCRDASESFGEL	19		2034.45
TLLVSMAPLTNEIRP	15		1655.21
APPSKAPPSGSAP	13		1163.45
YQGMASSADVALVELEAPV	19		1950.46
SPCPTPPHPPPTPQ	14		1452.83
SEQVLSLVAQFQK	13		1476.89
VVPISKSEALQRSGRAGRTSSGKCF	25		2622.35
DKSSLSSLDCL	11		1167.44
VCAGLLASTGLKLDSMV	17		1678.29
LFAVVGMQLFGKSYKDCV	18		2005.69
PPPMSSAMMQS	11		1163.53
LHWSMWLGVFAALHLTAL	18		2066.78
ALPSDRGGSPGSPGSAGPRAA	21		1865.27
ERCTGHSSG	9		933.08
LSPALPPGYSYTGL	14		1435.84
DHSFGPMSGSANGSNLYDAV	20		2026.4
TASEAASRKSQIKA	14		1447.79
RRTFQRVYEIDITDASV	17		2069.54
VCPICSAMPWGDPSYKSAN	19		2026.58
DESLDFTYGVGPKSAGSVVG	20		1985.42
LTLEFSEN	8		952.14
PVPKASGSTLSSGSGN	16		1445.77
RVPGSEEDAQPGYHRN	16		1812.11
RDHGGCSPHANCT	13		1354.61
TPPFSSSCGVLGTG	14		1309.65
QIAESASSSSPQSSGG	16		1479.69
LGTVEFLLLTVMSYNCY	17		1966.6
DPSNGPLMQLISVATSGES	19		1903.37
KISVGDVDSVTVGAEETPESRNGVK	25		2574.16
ETGLWQCP	8		933.16
ELALARNGKVLATSNGIPGLAV	22		2164.87
CARCLVGAPFASLVATGLCF	20		1999.71
RRTCANGVRTEPPSWL	16		1843.31
SSLHASSFTPGTSPTSV	17		1663
SRRAAKALLPGGAY	14		1430.86
DINSVRYYPSGDAFA	15		1674.98
LCNLPNNSLAFLLAD	15		1618.1
AVRTACRYDPRSNSWA	16		1853.24
TSASEGSSDGSGSHHE	16		1531.64
SRMEKYVIESSGHAEL	16		1836.28
EAKGDTVVVTGSITGLTHGGPKDEERHV	28		2890.59
LAMQAGIPMGPIPAGGMPYLGQAPFL	26		2599.57
GSAGSSGGGSSSGG	14		1011.12
ALSDNKEIFLSKAIHKCFIEVN	22		2520.27
EEPPEVQSLPADEAPAEEATEEVQ	24		2595.01
FPPLWPHSTTTTSPSLPL	18		1979.52
LAMSALGVLLGAVCGVV	17		1573.25
LVLTVCISQSQASSRAIR	18		1932.53
KVILDGMGKMQ	11		1219.7
PTGPPGPPGPRGNAGE	16		1457.79
NECGPPSPVDCGSS	14		1348.6
YDPDGSGLRKA	11		1178.41
GVFKPKSEEPYGHL	14		1588
PEERGTEPPAAMSQE	15		1628.93
KGLKFTVSSGCSSE	14		1429.8
LFSSPTKADSGKEQ	14		1494.81
CTVKNPAEDHF	11		1260.53
ALPSILQRILQDPVYGKG	18		1968.61
PGFKYSLSPGSFSR	14		1529.9
RGFKHYVSCSAVDTL	15		1683.12
SSPYSAAKFALDSFFSSL	18		1925.35
KEEPPSPPQSPRAEGA	16		1677.01
LTSCINATQAANQ	13		1334.65
WRRSSLVITTKIFWGGKAETERG	23		2679.42
VTHDAAHAQM	10		1080.32
KVGAVATYRGPS	12		1205.54
GSGYTADGRDVDECR	15		1600.83
PEEEPEYHAEAAAQE	15		1699.9
AISFLCGVIAIALP	14		1387.95
EHKAATVLTAMSQQRA	16		1742.21
KMAAAAAAASGPGCSSAAGAG	21		1678.13
ASGNRPGSVIRVYG	14		1432.8
KGEGGAQDSPVPEAHL	16		1591.93
VKCSGTELSLAHCRHD	16		1756.21
STFSHFSLFHMAAN	14		1596.97
RVVVATVAFGMG	12		1206.64
LCRENAMCRTKA	12		1395.83
AILVSLDPMLTSS	13		1346.79
SGSSLGFKASY	11		1103.34
RGKKSSSTSGMS	12		1212.5
GPEKGGGSAAAAAAA	15		1185.45
GRLGTAGTAGRACNSSSPA	19		1734.13
GMGLPGNQGEPGSKGQPGDSG	21		1927.36
CCKTGVAQKS	10		1024.35
GESCPAFPSACACSSQT	17		1646
EPGSPGVPGVDGEQGLKG	18		1680.08
QPNFGGPASPAGSNPAR	17		1624.96
LYGQVLYRL	9		1124.49
VASTSSDRTPSSMPPAGPS	19		1832.21
PALNSKRFMSSGRSLGCQP	19		2036.62
RGPPPSPPPLPPALDGGAAPEE	22		2119.66
DDNGNILDPDETSTVALF	18		1936.27
LCPGGQEYQE	10		1123.35
VFSKVLAEGLEEIDYL	16		1825.33
GDSTVGKSCLIRRFTEG	17		1826.3
VKNLLFIGVILICF	14		1592.29
LGMELAGGVPLDQCQGLS	18		1788.35
EKIGLKDAGQCIDPYIT	17		1864.4
MTCLIHVLEAWFGVEH	16		1885.48
LIPSLDWLPVSDGLVSR	17		1867.43
TGSSFCAGSNNQVHLWL	17		1821.25
KKPPRTPGGLGQPQGRS	17		1761.27
KLSRTPKCA	9		1003.34
SLQAGVAAPGQIPATVTGPGPGSLAPAGGMQA	32		2830.69
VFKAGQENISVSKRD	15		1678.09
LDDDGKMEHDCSSGMT	16		1741.07
GSGGSGEGSGPCT	13		1052.22
LSVSAGAHGDL	11		1026.27
PRGVSSRSTFHAG	13		1358.65
-MWRGSSAGGSQGAAME	17		1564.95
DGTLIKVQTDPSGIYIAT	18		1892.41
PTVVVEDLRLCT	12		1344.76
FCHCPPGFQGSICQ	14		1523.96
AVMALRREDVNAWERR	16		1972.47
KKQVVAKAPVKMAAA	15		1540.15
PKYASSPKPNNSYMF	15		1731.15
SPSPPCSPLPGAWTLTSSSLPAGE	24		2339.93
FFESVKMSTYLVAFIVGEMKN	21		2441.21
VPEVMMLEACSRIQEFCEQ	19		2242.9
AQTFMRTCSEAIQQLR	16		1883.4
VCARLMLGCY	10		1128.57
GSTSPRVSSELEQARPQT	18		1930.31
LCQASSKSKE	10		1080.35
KSSGAIIAAVVVIVL	15		1440.03
AFHSPRWGGIMVYNVDPKAYNGSQLPVRV	29		3260.17
AAEKKDSGPYKM	12		1324.67
LGLQGLPGPPGEGENGDVG	19		1763.2
SSGPSVSGRKIKTAV	15		1473.9
MGQMAMGGAMGIN	13		1268.75
RDATATPPSSPSMSS	15		1491.77
LFVYWSFLLRF	11		1490.97
GPRVKDGGALGTKAAQ	16		1525.96
VDSTCSTRNIPSFD	14		1541.83
LMLIDVREPWE	11		1400.82
APTAPNGCTGDANGHSQAEAP	21		1966.31
PSTTTTTKAPRPTPVPRAYLVP	22		2352.03
TSVTPMRAGQSEAGCCLL	18		1824.37
LHEVIYVIGGHCGYRG	16		1773.3
PSSGQGGAASPGSSLGL	17		1429.75
KRNAVAFRS	9		1048.32
PTKTPTQIPIPPLPAV	16		1670.26
ETGSSGSSDEQG	12		1140.2
ECDDKGDGSCDVRY	14		1561.79
AGRDEVRPEEIAD	13		1456.7
LEYSALNEENKAASKPALCLE	21		2293.87
QSGSSTNGNNGSESSK	16		1540.7
LSPLPEELPLSPSGE	15		1564.97
VVPPAKGRAVLEEKV	15		1592.13
-MAGLGGEPIPDGEF	15		1371.75
ELEGRGAGGVAGGPAAGP	18		1522.9
FQGLPGPPGPPGEAGKP	17		1603.06
TLPWPSAQQDQSKLYHLPPPTVGP	24		2658.37
GGAAVRDALFPGQRC	15		1517.93
EPTIPTTPEPTTPT	14		1481.81
PRPRAGPRGPR	11		1216.55
CASHLSVVVLCYG	13		1350.8
LTPQKHSAVCPAEDAR	16		1723.15
KMPYSGMTGAQVIQMLGQN	19		2054.73
GSTTSLGSDFSLVMESSP	18		1802.19
TGSRFGLGDKVRYRC	15		1715.17
LEAPGTRRHTLPEK	14		1605.03
SYEVIVAEGES	11		1182.4
LDMEKRNNSLPDENNVARL	19		2228.74
GTGCQLGLITTTFP	14		1408.85
FPATPNPAPAQA	12		1181.46
LPPPPVPPKSEAVR	14		1483.96
EEGFESPTGTDCP	13		1368.56
VVVKCDGRGSGFQG	14		1408.8
STDPFSEASNSSNT	14		1443.57
PCIDLIERPANP	12		1337.72
HAEYHGAVPTGHRLPD	16		1757.13
SGDANSVDVSGGLETE	16		1536.75
SGKKKVGDPSGARGGPGSGGET	22		1986.45
LRIAAFEEGGKFV	13		1436.86
LDAEVEYDMDEE	12		1457.64
GTGAHAGGGPRA	12		1008.23
TFRSGDDVNMDIGV	14		1525.85
FPPMGLVAPKPASGDPGR	18		1794.35
-MEALPDAAVLATRL	15		1452.94
RSAEGQWEAQPALES	15		1658.95
CFILMPTGGGKSLC	14		1426.98
RRGRRPGIRAVPRAAVRGDRDPPVLFRHYPD	31		3610.58
PSMLARLEKSSSS	13		1392.76
VIFYGVFASGEKQPW	15		1728.2
PALCLPPPPAPGPMGN	16		1529.07
KLTDSPGLFSAQDT	14		1479.8
RHTDLECAST	10		1132.34
ACMMAFMVK	9		1031.49
WTSPSWNGASERASS	15		1622.86
PAPVRKPGPLPSSLDDLKVSEL	22		2316.01
YGSSPGPGPAPSPGRPPAKPPE	22		2100.61
LDTAGQEDYAAIRDNYF	17		1962.29
LASNSNFTGT	10		1011.19
QHVTAALYGVVNVKK	15		1627.15
GCTPGAHVDCGWLAC	15		1489.91
PHSWCLPP	8		936.2
LKGKVMASMFYEVS	14		1590.13
ACLEAEEAGLPLQ	13		1343.7
LHLDCPGRVPD	11		1221.55
RCGHKQMVPCS	11		1245.65
RPAPGTAAAA	10		882.1
PRVLAGFLFFSWTACWSLPLP	21		2409.19
HAHQHHPHSHPAQQPP	16		1843.2
QEVVREIENQKTDA	14		1658.99
QRGSLIVDMVSDKG	14		1504.93
LSPAGVGGMGLLGPGGLPGF	20		1754.4
RCPVCGRGFGHR	12		1344.74
APTLRARRL	9		1053.39
SQSMFSAPSSISSMTMPSS	19		1950.43
SPVRRRRRSSASL	13		1527.91
DKQATDSGGGIYQYDNY	17		1895.17
TKVTTVASSQKSSQL	15		1564.97
TSAPATLESSGCS	13		1210.44
APAPSGLPPGPTGE	14		1247.56
GSLPDVRQACLQMAL	15		1602.12
LTLVPIQTKML	11		1256.79
LKKPPSAPDASAPALPNPPAL	21		2052.68
RRRQAVELNVVAIVNDTVGTMM	22		2473.24
LQFTRFWIFSILYAIWW	17		2291
ADGPLAVYGWGALPAENISLC	21		2117.71
KRSNHSKIIEDSDRSVK	17		1999.45
EVEEEEKKIKQMFQL	15		1908.43
GLTTLAPGDMGPGAGGGPGLPPSLP	25		2187.88
DKKAPYEHLIIDGLFME	17		2019.6
PGVNVKLPTGQISG	14		1366.8
YPLVCAFFVALLPVWVMLAR	20		2309.21
-MAFLMKTMISNQV	14		1496.09
AHSNLASIHKDSGNIPEA	18		1861.26
WHNECIMGADKGSLEPLSS	19		2074.59
DAEVLILPKKHKK	13		1519.06
LAQHKPRSILSK	12		1377.83
QARKKYASYRAAAVL	15		1696.18
ALSSALSGQSHLAIKD	16		1598.02
SAQDSKMDYKRRFLLGGSKQKV	22		2543.26
PGPLQPPPAGKTDITASPGQGLLLAP	26		2494.28
QTKPSTAPASGSSLRHWNL	19		2038.52
YFGQPLIDPQETVLRVPVSRYQ	22		2606.31
GAPAIALVGCLSLAVELQAGAGGPGLAALV	30		2660.63
LFVLMGCSVFMTA	13		1418.98
MLKGGVGGAGAAPRKRG	17		1583.14
TSSTKSTSANFSSLSMTPFGGSSA	24		2340.82
SVRILCEKIASAASSLQKVVLKN	23		2458.3
ELIKLIKDKRRDVTFRN	17		2144.8
FHNPDRAYDAVQL	13		1545.85
QLKMDPVPGAQDQGTNRW	18		2041.54
VFIYFNSFLESFQG	14		1698.11
PLTPGSPLVGPLAVSQNGPLMPPMTG	26		2529.41
CYTSTDVPQMLSNMMGR	17		1934.49
FILADDQGFRDVGYHG	16		1810.19
LQVTASDADDPTYGNS	16		1653.89
HEVAPPRLVMSIQDGL	16		1762.3
SWRPGRRGPSSGG	13		1356.64
YSGADITNVCRD	12		1313.56
LFTVMPLSVLRSMISKV	17		1921.69
CTHQKSVQTSASAKYCSVFP	20		2172.73
AFPGAGIGGGVKPQKP	16		1480.97
LPGNPGPPGQKGEPG	15		1401.77
PGIITDIGMKAVNEVFS	17		1791.35
SQASSLTTAEDLGSSCS	17		1643.92
SSATTVTSKAAPSWPESHSST	21		2119.5
RFASQELLSANAISDQLL	18		1976.48
VTALDKDKGENAELMYTIE	19		2140.67
GGTVPGAAPTFFVIL	15		1446.93
GAIGPQGPSGAMGPPGLKGDRG	22		1977.56
CLASNTAGDKSKSFSLNVLVSPIIAG	26		2593.37
RRHQAGAMGEAQKSRKGL	18		1981.53
EVSSSSPSPKEAHLPDVR	18		1922.32
YFTQGLGLNLEN	12		1368.7
AAVTSVSTSIVEH	13		1300.61
VSLTEHFLKFASVFQP	16		1850.38
KRYNQNRSLVQKLRMEER	18		2348.98
LSLANTLMSMTNA	13		1366.8
PASGFFRSLMS	11		1199.53
VLFVLFTVTGLFSMYF	16		1884.55
SLAKGALLPVSSAATSHSGH	20		1891.4
RMIWQEQSACIVMVTN	16		1909.51
SIELSPVQCRS	11		1218.54
SIACTVPGGTLPA	13		1186.57
MMYEAELEHLQQQR	14		1806.26
TAKPARPQTRSPSPTLSYYSSGL	23		2466.06
LGHPGDVGQGGLVHSGPVGGL	21		1910.47
SSFQEFLQSPPSPDRAGFM	19		2128.6
KPENPPAETSAPKDIL	16		1707.13
VPLYKPLIITPLMIHLLK	18		2103.04
PEAAGGGVGGGGSSAPSPA	19		1482.79
AHVEAVCIAWFTMEY	15		1770.26
APGPDGAPAKGDGPAALGAPGSLLAVPP	28		2422.13
SLSDMPRSPMSTNSSVHTGSDV	22		2292.78
DTPEGGFDAMLQAAVCESHIGW	22		2334.88
TFTHFQLRLRVPEGPGAHEE	20		2321.88
TFDPLPEPAVAPAARPSAT	19		1908.38
SPEGPLSLSEGPSIGPEGGPGGA	23		2049.52
REVNNGLIIMNEF	13		1548.98
PPVVPVKHRTGSWKCKEGPGPGP	23		2411.16
ATGTFALTSLISANAVERL	19		1935.48
DMDSLSYLKKV	11		1298.67
APGRPSTGTARPTVSSGPMP	20		1924.43
CRCLVRAPLVSDV	13		1430.92
ETFFVIADSSKAGLS	15		1571.95
LKGKKFGPFVGDK	13		1420.91
HLIPVKDNLVDKIWTD	16		1906.46
LVVQVPPAIKTGLPDLS	17		1747.37
YMFRMDDFDVVDATMHGNAA	20		2306.84
YSAGILLAPPLVLFLLGLVMN	21		2215.12
VVLNITATNRLLQ	13		1454.94
KELHNSPHGPASEPSEKAKIL	21		2269.85
DSWARGSRRPSSSEAVPGQE	20		2159.52
RGSLESTLAHGLKNGMK	17		1799.34
QGPGHRPKPQLREGISDPP	19		2066.59
EASTAREPELGNLSVSDITS	20		2076.48
NMSPSSGHQSPAGSAP	16		1511.8
ALLTSVVFVGMMS	13		1354.88
MQVRGLGARYNASQLHL	17		1914.48
REAASFSNAASASAS	15		1426.63
SGCCITPTGYRAQRGGTS	18		1815.26
TAMSSSSTPQPQGPPPTVSQML	22		2229.82
EGIMTGPLLQSCCA	14		1422.9
TTAGILATLSHCIELMVKR	19		2057.79
RPDVCMADPEGLS	13		1389.73
EQQKRLSSLSDPVSERRAGE	20		2272.74
LTSAPVPSTTTRSLTACP	18		1803.3
SLLPPADPLRQANRL	15		1661.15
SVVGNLGMVILTKVD	15		1545.11
SMKDWDKESDGPDGSRLGCGSD	22		2342.75
QMHHNAATAMAQRA	14		1537.93
RSTFVLSNLAEVVERVFTF	19		2214.82
LDLQVISPQPRSIGLIAG	18		1877.5
LSQLYGSSTSGHIVCRS	17		1795.25
LGPPDTGMGDAASSDLNRASSAL	23		2203.68
SVNNNWMNIYSFVEDLV	17		2044.52
FCDMCNLAVHQEC	13		1512.93
VAISGNHLISTNVLR	15		1594.08
CKGFFRRTIRLKLVYDK	17		2143.87
RIMGVNPYILKKNMMLMT	18		2154.04
SPSVAESPQGVTSVPTSMWSGQ	22		2219.72
GMSMGGAPAGPAGTG	15		1218.58
SDLTRHHRIHTGEKPYECKE	20		2436.98
AIASLHHLAALQ	12		1244.64
LGLLESGFAAEMKS	14		1452.89
HYSILMTRKICFQLMMASC	19		2277.12
DLRTSHWEEAIQE	13		1613.89
ASAGAGGKETPADGKASVESGQAK	24		2174.64
LKEISSTSQTLLYT	14		1584.01
GFVLGAVSPAVVVPSMLLLQEG	22		2183.98
PGSTCRDHEKEL	12		1371.65
AFPWHSRNRNYKAEFA	16		1994.41
RSAGGRKMSENSYS	14		1529.83
NLNNNMRRPSSPRKWY	16		2033.52
KVVKVTFDEQ	10		1192.52
DREAASSALSSLGHV	15		1499.8
PGPSGEKGETGDVGPM	16		1514.86
LCHLAFGDL	9		988.3
SPTVLHKMS	9		999.32
PMSLPGASTASPGAAAY	17		1548.95
SPRDLNDLPEYT	12		1419.67
RFIMPPDKHHMS	12		1495.95
FAIDIFPVTNKDF	13		1526.93
ARCPDCSADRPG	12		1247.5
PVPKSILTSMKKV	13		1428
PTGGGGGGGSGGTR	14		1074.29
PSVSHAARSESSDL	14		1442.68
EPEGAGAKSPMCQK	14		1432.82
SQPEGSLQSWLSC	13		1421.73
LPSTMAAAAASGLSPL	16		1457.92
DLVGVNKDSYLIL	13		1448.88
GPRGPTGPPGAKGQE	15		1405.75
EPARKRAAPPPGQS	14		1461.82
AVFANCAGMLVVVF	14		1440.98
GWEYAFEGTAGRF	13		1490.77
LAHIKYAAKHGVRL	14		1577.12
SQRESGPDGAS	11		1090.21
LGSLTHSRREALEKT	15		1698.13
DLQSAVSVLALTPQGNGTVT	20		1971.5
PPGDSAPGNRSGPRHINDS	19		1931.27
FCSISTRKLAAHSFGASMA	19		1985.56
LTLVWQTPVAKFDRYRL	17		2106.75
DEKPPEEPGEARK	13		1481.75
QAMVLSTGFS	10		1040.34
VYPGPARPAS	10		1014.27
LYNSVLKQVISSD	13		1465.86
GGPAAGGGGPGAGA	14		953.18
VTSAPGTSEPTGSFP	15		1434.72
PAPCSELVRCFN	12		1335.71
GSGIRSPPLP	10		980.27
AASRPSGQEAAPPAG	15		1366.64
PGTPVATFSAR	11		1103.38
QPSLQSSMTY	10		1141.4
ESAHDSPRDETLQ	13		1484.67
CRHTRRSSMSVEAETT	16		1851.25
GITISCESPSSASR	14		1394.7
ALPGGLGCGSGS	12		975.26
WDTVPLDGST	10		1090.29
LTAFGIPGRCG	11		1091.45
TNTATTAGPAP	11		1001.2
EKRVEAAMPPNAYDES	16		1807.17
DRGMGPPTAA	10		972.21
LVRGDAAGSAG	11		973.2
QHAEANGVDG	10		997.13
LAGSTGLAKETFGSL	15		1451.86
MLSLVSTGDCPFIVCMSYAFHT	22		2423.19
RRKQRLHARYV	11		1482.91
TTGLGRQTVAAAAAAAST	18		1618.02
GEGGRKNSSNFKK	13		1408.72
QDCHSHSRTSLQSS	14		1572.82
KGLPEMLGVPMQQL	14		1541.13
PCAICIEVLGARHLPKNGR	19		2047.75
LSFKITQTDLTMLKL	15		1752.38
KKIRSSPREAKNKRRS	16		1941.48
TIYSTIQAQASAS	13		1340.63
LHRSQQQSVQTLLGSLVEK	19		2151.76
SYRDVTQFEGKRISFYK	17		2124.62
LNVDGLIGVAFVDMLR	16		1732.32
LRPGQPGLPPFL	12		1291.74
ESAEGETDHSGYT	13		1382.49
EASADMQADFQREAALMAE	19		2084.51
FPNSNDLLSKRFGQFISST	19		2158.67
PEPSAPVAPSPSVIAPVRAV	20		1941.52
SYQAPGPGDGGTASLVGSNMFPNQYR	26		2672.26
QTHTTPVLLAHGER	14		1559.96
PAASVPTPAPSPGSLPQPSSIY	22		2121.67
LLLQNDHNADVQSKSGFTP	19		2084.56
PSASSGKMLLPQCGTF	16		1624.13
QGNFSSSVTSTL	12		1227.46
SKPPLINGLYANKT	14		1515.98
YVFILSTVLRIPSAEGKQKAFST	23		2556.34
PGIRGIPGLPGPPGTPGP	18		1637.19
TSSGSPPGLAAVPVE	15		1368.71
VSMKSPIFGPEEVSSVE	17		1822.3
VKAVASVLGRSNP	13		1297.7
WNKDPGATPTSEGPMEG	17		1774.13
LHMNPAERLTCEQ	13		1541.95
PVPAGEPQKAGGGAGSGGVGTASGPAV	27		2233.82
KYWSFSISPSHEY	13		1630.95
VPQLYSFLRRP	11		1375.79
SASRSGPGGSGSGGR	15		1276.49
DSDSFNQGPVVVDPYEE	17		1897.17
KLYCNLEKEDLSESSQSSM	19		2191.68
LMQVEREKAILLANLQESQ	19		2213.88
LHVGSNVDGFGL	12		1214.53
LLKRAVAGDASESAL	15		1500.92
LSAATTFEPLEPVKDTD	17		1834.24
AENSDASSTSTLNSSASQEE	20		2015.2
KAFVHMPTLPNLDF	14		1630.14
RLSKRMTASSMMGEN	15		1699.2
LLSCSRNLHNLPTQVSAL	18		1966.56
SKVSAYAGMLSSRYTTD	17		1837.26
NYMGNSFPGYSH	12		1373.63
PPPPPVARPVPLPMPDSK	18		1892.53
DLAHTTLAYGLSQD	14		1504.82
LRGISSAQGKQAAFSTCMSHLSV	23		2380.07
LKDTCGANAKQSRDCF	16		1757.18
SFTAWDSGSAAP	12		1196.38
QRLDRHGFVSR	11		1370.69
RTGKAETACRPAT	13		1361.7
QLETVLEGVMTQVDAMR	17		1920.49
LDLDQQTLPGVAHQVVEQMVL	21		2334.03
FYLFYAVTLALLL	13		1547.11
LVKNEKAAKVVILKKATE	18		1982.71
GNPFDHFSAGESGLHE	16		1700.97
PRQPGLMAQMAT	12		1300.73
FLPNQHIAGQAGPGHGSTQE	20		2046.5
VGPYKCKQCDIVTL	14		1567.1
LRPPTPSPKTSDTGFEMRC	19		2120.68
PVGALLGPGAERARMGS	17		1639.15
AGYCSFHSPMVCRL	14		1571.05
GAHMNKGMGHKFL	13		1427.91
VFVPPHPGISGGLG	14		1333.77
RGGKKGNPSGKNVMVEPHRH	20		2185.8
NNSVDTHACMK	11		1219.5
ALNLAALDCAEETNSAVCRDF	21		2226.74
LAPGSSRPGLGQTENLGAVE	20		1953.44
PPPPPGLSSSGV	12		1091.39
AFVTMPNVIGS	11		1135.5
LPGTPQIDGLSVSFQF	16		1706.17
KLVSVFYAMVTPML	14		1599.23
RMYRQQRRHQ	10		1458.81
RFRYSGKTEYQTTKTN	16		1980.39
EPPAGAFPGFPSPPAP	16		1535.92
FFDWMASNGTQSLPTDVM	18		2047.54
LMVSARSSLPRA	12		1287.7
LFPVGIYSPESISMVENA	18		1953.5
HEFGLTGASDTYSLCE	16		1730.06
GRTPAGPVAVSTSGSGRH	18		1694.09
SLGTQGRLCNKTSEGMDGC	19		1957.46
AEPQPRGGGGGGCGWAP	17		1553.92
KSEVATIDRRRK	12		1458.84
DTGAMNQGGKGFGVE	15		1467.8
MRVRRRLKRMHVSAT	15		1897.55
EPRGVGNKGGVVLRG	15		1494.95
GGNFGGGGPPGLGGLFQAGMP	21		1845.4
PLAAAPILYLKG	12		1226.7
WAGAVITGFRNKTKASLAH	19		2028.62
VKAMKSTTPGSVS	13		1292.69
PHSPLPGHLGSSPLDSPRN	19		1965.43
DEEEGDEQQRLLNTPR	16		1929.22
EHVFRHAAQELFG	13		1540.89
LRAEKERSLVDGKSQEKE	18		2102.59
AEFTAKIALLEEAKKKKEE	19		2176.81
HGVEGGVYGVDGKLLQL	17		1741.26
RNVDYLLIHGTADDNVHF	18		2099.56
PMPDDSVEKVSP	12		1300.6
CCLGVHHRQED	11		1296.6
PPAETPAAVPPGEQ	14		1360.67
LRLRDNNKPINVLTGL	16		1836.42
DMSRRYGFAALKYL	14		1691.17
PVQANSSSGKTAGAP	15		1371.67
GLGVKEQGIQDPIKG	15		1539.01
LGAWLLTANGSEMHKHV	17		1864.42
VGSSLLVMNATDLDTGFN	18		1854.33
PMSVQPSGLGQPGATALLPVV	21		2019.71
CQGDGGTPLVCNGLAHGVA	19		1769.27
FFSTLVLLLSITIF	14		1614.22
LFYSISGRGVDKEPLNLF	18		2055.63
PLVSHHPLGGDEPGQTQASQVLKDPSLS	28		2895.61
VFSSNGTLVDRYRK	14		1642.04
TSLASKAQTQKHGIT	15		1570.99
SEVVLAAAAAGAAVGK	16		1384.81
DTAGNASYIYDLIRRTMET	19		2190.68
LEEHQKPPVSIKQERCDPESV	21		2449.04
FCAFYKMMSTR	11		1384.83
TVTINDSVSDLPKM	14		1519.93
SSTGPEEVALCSSR	14		1422.71
RRAAGSDVDIDMAF	14		1523.86
PTSGAPTGPGPTPTPP	16		1431.78
LYSCGSSYG	9		936.12
SAVWGTEYV	9		1011.22
RRTHAGKSGAPPSAA	15		1463.81
SQGSVPEPLN	10		1027.24
EPVTDSGDRPGAPAA	15		1439.69
RPVTSNTAVLTTGLDLLDLSEPV	23		2412.08
PGVGMPGAGMPSAGG	15		1242.65
AGIVQEDVQPPGLK	14		1450.87
HLAVVGLFYGTVIA	14		1459.97
GVLLGAVIFGYLSD	14		1423.89
PGTLPSGDAGLPAPVT	16		1449.85
AREPGTASPLNLPE	14		1451.79
TSPTPGGAGGGQRGPGT	17		1454.77
AVGEPAVMECMPP	13		1330.77
AVGEPAVMECMPP	13		1330.77
KDVDGKCHSLTASYV	15		1623.02
SPTKDQESDSEEPQASDPE	19		2076.27
FPGVAAAAATAAAATGRLPRPSP	23		2121.72
PKPTIWAEPGSVVPSGT	17		1723.2
PGEPGLPGPPGLLGLPGL	18		1638.23
DILADCKPLAACAPYSSSGQPAA	23		2249.84
RSHPRGDSHHGTPGAARKAPAGLS	24		2420.97
FYVLTLIGNILIVITIIDDHH	21		2423.25
LGDPAGGSTPPARQ	14		1323.62
RGGQVPNGLPRAPPAPV	17		1683.19
PGEPGLPGPPGLLGLPGL	18		1638.23
PGEPGLPGPPGLLGLPGL	18		1638.23
LGKVGISRRMPPPANLPSLKAENK	24		2574.44
PVVVTETPEPTMTSGVYRPPGARL	24		2555.29
SPSGEPAQPSNSSWPPSEN	19		1955.23
QEQDHVGGGFDSSEAFVGSMAGL	23		2325.79
QKGRQGDPGIEGPIGFPGPKGVPG	24		2346.02
LSIALGTLFYLLQAVSGESGYAE	23		2403.08
ESGDWINGYGLSRN	14		1567.84
SEAQRSSSLVAQLRA	15		1602.97
PPPPPSGTPDAGLWSPSPGRRR	22		2282.84
TPARLADAPGGHPRA	15		1486.85
SRLATTAFCGSYA	13		1347.67
GSPASYHGSPEASLCPQHRTGPLWGQS	27		2808.43
TTGMLAGVKMSHAATSAFCRSIKLQCE	27		2842.75
GGSPNYKDRRGLTPLFHTAMVGGDPRC	27		2903.68
DSAGAETASALLSRV	15		1447.76
SGPQASCWAPGISVGTQVPF	20		1989.52
SPLSSGSAPTLPTGSGK	17		1543.93
SGPQASCWAPGISVGTQVPF	20		1989.52
GTGQAAVPAVRYTNPILYL	19		2004.6
WCLVAIVETIMPAD	14		1561.09
LAVGIHLLLLMFEVLVCDR	19		2155.01
LSSGSDGSSPLMSSAVQLNGS	21		1981.42
PPTKAVDPIDAPKVIMKT	18		1921.58
KGDLHNWELTEQDYKL	16		1989.42
PGPQGPPGPPGIPGAKGELGLP	22		1990.63
AAPVFTKMLQNLSASEGQLVVFECRV	26		2838.72
FVHTSFHGVGHDYVQLAFQVFG	22		2493.12
YVSSHGDVHLDCLGS	15		1588.93
VVLEEIGCTTEAHILQLQL	19		2109.78
EFGMAIGPENSGKV	14		1435.82
RTDPVPEEGEDVAATIGAT	19		1928.3
DPPSGDFLTEGGGVRG	16		1560.87
PSRGGCTLGMASR	13		1292.67
RSIKKVSSSKGSDGHT	16		1674.07
EGLVSSVQEGTLKKQRVK	18		1986.58
KSGEALPQGSPALV	14		1353.74
ALLPEPLKPQAALPVPPS	18		1838.48
EDGSDPPSGDFLTEGGGVRG	20		1949.26
EDGSDPPSGDFLTEGGGVRG	20		1949.26
GASGAGSGENGRVVSHDFPKSMQSIPCMSHS	31		3118.87
TQSIPAFWA	9		1020.27
HPLAPGPPVSPFNSNKEEL-	20		2143.72
QYMAPYQSSQVYGD	14		1636.95
EVKVAGSTAVKQD	13		1331.67
TRPTAVKATGGLCLLGAYAD	20		1978.58
RSGSIIDQTRVLNLGPITRK	20		2224.9
AGDLSDSSASSLAEPESPGAGGASGGPGGGGGVPDGM	37		3116.72
SNPKSAARA	9		901.09
PPCETHETGTTHTPTT	16		1710.03
QGHFNSHRQ	9		1110.29
PRKRKGNCSQH	11		1310.65
VFEDFANLTPFVKEELRLAIQSKHLCHRMSSAL	33		3831.96
FTDHGATGL	9		918.1
MLVSWVMSALNSLIQSL	17		1892.57
PLVKVEESTVEEGTPDETE	19		2088.48
MVVEMGKARIYQLLAILDF	19		2211.02
EEPGTNSTEATVTAIMTTAISKNKTKEYKVVGMYSDGINVL	41		4393.58
GRKKQLYTTDSDEL	14		1654.01
VYADGLKVADVAEATAGST	19		1838.26
PLTYSTLNPPEPWAAAAVPEAA	22		2266.83
GSSVASAPVSSFPRTS	16		1536.86
NPPTNLTVVTVEGC	14		1443.84
RRRAPTAHS	9		1051.28
MAHQQFTGKLQEEMICP	17		1991.59
LTHPRDYSGEME	12		1434.71
NADCLAELNEAMRGRAEERHGRP	23		2596.17
EIYSSLRGVTEAIEK	15		1695.12
TERSLFCSLDMGRL	14		1628.09
HGVLVVGYGNLDGKDY	16		1706.14
ARGLPRSRDCGVDLGSEV	18		1887.35
CWLREGAELCPGDKYQL	17		1981.52
RYVSAMTTPARMS	13		1470.89
QSQPLPPNTT	10		1082.32
SGPSSGPQMSSGPGGAPLD	19		1686.05
GAPASLSPSSPAQ	13		1169.42
YSPSPPMANGAA	12		1162.43
LGRARQLIGFYTMAH	15		1734.28
RTTPGLSGIVDLGPPLVEK	19		1949.57
KDTMSTGLTGAMGVAKGAVQT	21		2024.65
SRAMLLRLFLAMEKGR	16		1892.59
GFGGLGGPGGFGGPGGFGPG	20		1606.05
ALPSVMRFCCCV	12		1328.84
QPPSSKAVSKMRQ	13		1443.86
SLWESSQELLKDWECMTEL	19		2327.89
GSANPGPAR	9		825.99
GVPGVGVPGVGVPGVG	16		1303.78
RAVMDRSKGTNTQ	13		1463.81
RSEPPSATPSPALSVESL	18		1825.24
LEAPLHQQV	9		1034.32
GIIGALPGNQLAINGIVGALNG	22		2032.74
LPLLLLAVIVPGGDNEDAF	19		1966.6
MLVQSSNVPSNPAQVPV	17		1767.28
LDGLRKNPSIAVPIVLKRL	19		2102.89
LAGALAAAATTPLDVCK	17		1586.11
PPPPGVQPFSVPLS	14		1418.85
FYNYGLSVGAAELQLH	16		1782.23
TPTPGVALAPTAVSGGGS	18		1539.96
TRFPKFNRNSVGR	13		1578.97
DMGTIPSYSRA	11		1197.47
EPPEQTKAEFPKRET	15		1787.16
PMPTFAAWEA	10		1120.41
ESSEYGCVMDDQTMAVATG	19		1994.41
LGLHLLPYSPRVLTSGICA	19		2010.72
PCPMDSRPCRH	11		1298.65
PLERAQAAENRPGNLEQSEGSCPAQP	26		2750.32
LSTLSPDAPSPGPAPSPPPPE	21		2011.49
PEGHILRSDLQGHQ	14		1586.95
MVPPGVYMRNASCHFQGV	18		1993.61
HYTLGFLCA	9		1024.33
RFGRRRPFILVLAIG	15		1771.41
TTSFEDVSPQGISDDSSTGSR	21		2173.47
APLGGNSSPSAK	12		1085.34
DYEGAPWNCDSCTFLNHPALNRC	23		2627.19
RRMLLAHVDLIEKLLNYAPLEK-	23		2764.73
PGPLLGVLPVVGVVRPAPPPPPPPLTLVLSS	31		3034.21
ASLDLAPAPAPSLPGDMDDG	20		1910.35
QGIPVSVTDSMF	12		1280.63
PKSGLWVRN	9		1056.36
PSPLASHKVEILPEP	15		1614.09
QGHQSSYFLGA	11		1194.43
-MAAPGARSCN	11		959.24
ALTPYVFLSD	10		1125.42
VRNGGRVQLVARLVSRE	17		1909.48
HSYNAAHVLK	10		1139.42
DGISKDGSGDGNKKSASEG	19		1809.1
RRLPPGPSVPPSSSSSSSSSSSSSA	25		2375.8
LDGGPPLGPFTDG	13		1242.54
PSSGPSPGANPQLR	14		1364.67
LSGIVEVVGRVTAKATIMCASY	22		2269.04
GFGLSPIFPGGAGGLG	16		1403.85
CYGALAAIPGLRPIHPSG	18		1793.38
EPGSGGGPGAETRGGSG	17		1429.67
RLPAVVFTTQRGHEL	15		1724.22
SFAEVLLRTGKLAETKT	17		1864.42
RGDSLILEH	9		1039.29
YGSPPVSPNDPVVPTESV	18		1841.25
CESDAQRRASE	11		1251.42
YRGLDTDTTVEVAWCE	16		1858.23
NTMVIGGYADGESFLGYV	18		1893.37
LQTQNQSITYTGCLTQICFVLVFASLESSLLA	32		3493.55
AEHPLPGPGLPAD	13		1270.59
AFFSILAHRF	10		1208.56
QGEGDIIPKISELSL	15		1599.05
VSSPGCRAEELGGGDAGLGTS	21		1920.34
GGGGGNFGGGGPPGL	15		1157.45
AVAPGTLVV	9		826.13
AVAGTGPPRAL	11		1009.32
ETNSRLDSVLL	11		1246.54
EKILQVNSLVEAFGNA	16		1732.21
GKTFTITGGAERY	13		1400.74
GETNGSCDQSDASGHA	16		1535.69
LPLKGAGSSCPPSPSETN	18		1742.18
RSHIGHKPYEY	11		1386.69
DPARGFTGL	9		933.15
QDPRPSSPTAL	11		1168.41
YTLPPGVDPTLVPSSL	16		1656.14
SEPKNPKLSAPSVED	15		1597.94
REALAGTEQPLATP	14		1453.81
VSTITGYPTPGSR	13		1335.66
KCQCKVGVTGSSCD	14		1414.82
VLHALPTGYA	10		1041.36
ESLKLSEVDEDGNL	14		1547.84
SPFGSCSRTCGTGVKFR	17		1790.27
PVTTTFPVSTTSLK	14		1478.9
TNCTCSGGRWTCQEA	15		1616.96
GSGSLVGQRLSD	12		1175.44
ADTLMRT	7		807.02
SQLSPFSAMELLLASAIFCL	20		2141.86
SVTGPSSTATTER	13		1293.52
LWTSNRNVILMAHD	14		1670.13
PEAEAIVTAASETK	14		1416.73
DGDFDTVAML	10		1083.31
SSHGDFSLSVRAQTKVCHY	19		2122.61
DPGAGQSWRW	10		1159.36
DPAGAGAHEAAN	12		1080.23
FRWTGGGKEV	10		1136.42
EKPWGVGAGDFSSALKG	17		1706.13
SVFYVASMAGNILIVFSV	18		1917.56
VMMGLDSAGKTTLLYRL	17		1869.53
VEPGGDRLRTMTYTIV	16		1808.32
MAAGGGGPAPLSSAASSPLSSSLGT	25		2131.69
QQQCGSGGTT	10		966.14
MSGIGGGPRRD	11		1102.39
KQRRGSNPGGNAQSAF	16		1675.02
LSLEAEKGSLESGA	14		1390.71
TSGLPLCFLDVIYC	14		1544.06
RTTLSGPRSKPASP	14		1454.83
LKYNPRFGDAFW	12		1513.88
SVQHTTLSGDSLISQ	15		1572.92
LGRAKGRTGL	10		1028.37
FVNSIATSKGGRHVDYV	17		1850.31
QTYFMNPSLQWDLLN	15		1870.34
-VAKAAAAVVGGASTVAA	18		1395.86
RLPRQFCRSCGV	12		1421.86
VDPKTGVIRT	10		1085.41
PAPPSAPPALPAAAASA	17		1456.86
EQRRLGGSTLLWE	13		1544.93
PNMSVGFTAVLTYSSAWEAR	20		2187.73
PMPRPRTLEDCSLE	14		1644.08
HHPRPLPVL	9		1065.42
VPSISGVGNPGPGMQG	16		1453.88
VIWGPFGGGIFGQKL	15		1576.12
HSPKSQGSLSPSSNSAFS	18		1805.13
MILLTTMTVTLDPP	14		1546.13
QMDVELVSGSPMTLSPQPRCVRSGC	25		2678.47
DSPGDVQRSKLSPVL	15		1598
NAPGALMEAGR	11		1086.38
CDCQAGYGGEACGQCGLGYFEAE	23		2331.83
LDTLGGPGERERAAM	15		1572.97
TQAFCSLQGGSFDVA	15		1530.88
QPSSGDLRVTQGPGEPESHLCP	22		2291.8
RRPGTSVVSSASMS	14		1421.77
SSNPHTTLSPATPWSSAQEG	20		2055.42
VAQLPSEDMSRLAGPQSRDH	20		2194.69
DAPAETHPGSAL	12		1165.38
LVTGDGGPGPSGAGAGKV	18		1496.91
PSAAPTESPDPAEDV	15		1482.7
YLLTYMASFNLVYLFTVR	18		2214.92
QVDGKTIKAQIWDTAGQER	19		2144.66
VGVGLVDCHC	10		1001.33
ALAPTGFAYAGSVAISGALAGSPA	24		2120.72
TVRQKVASNHSPF	13		1470.83
MNKLQPGSVPKINRSMQNW	19		2228.91
PATGSPLVSAGAKGNACPSAASV	23		2013.56
RYGTDPTPQHYPS	13		1518.78
GTKAGVEAAGTGCCMC	16		1458.92
MAPDIAGLNLPGGGRLPAEHGK	22		2171.84
GMSLVAGKALSSAR	14		1347.79
TSALGSSEDGIEPVSPPEGMVEPGH	25		2480.02
EDWMCSRCSANALEED	16		1859.19
GDHILKIGGTN	11		1124.44
AYEVLYRNVNSLFMKNTSTTNL	22		2579.25
GLARTACTNFMMTPY	15		1677.19
DTALSLEGKGRLDYHMSQNEKREY	24		2841.46
FMMVVISLDRSLAIT	15		1696.32
FVPRFVSASADSAGSNATYMDQAPSP	26		2674.23
YTVVIPMLNPVIYSLRNKDVKKS	23		2678.58
LNGAKCIDHPNGYE	14		1530.88
QVVLLNFTAFDMGGSAHCDTD	21		2241.78
LMPPVPPDSPRGLFGSWQD	19		2096.66
MQECTVPCRNDCTFTAWSK	19		2220.79
VASVAMAGDHGNGLMEHH	18		1833.3
EFMRYAVNVALMK	13		1572.1
QHMDFDSRYTLLELFAETTSS	21		2492.01
LMDALSMAAIPHSST	15		1545.01
PHLTPNHPAAQMQHASSQKLA	21		2264.86
LQESGAYQIHRALRA	15		1713.15
TDSTFGTQVLAVMKPPLQEPHL	22		2410.12
VAPMNTRRSSVGVGVVGGLLYA	22		2203.92
CAPEPPGAAEAGPKGHDTCSL	21		2008.49
QNLMSNILSQSSLVGYIEEAIS	22		2397.04
LLINDFGRERKSSSGSS	17		1853.26
LPGLPGDKGDRGFPGIQG	18		1781.28
SRVIFGPGVTMSTCDVMLL	19		2026.74
DRVGVPPGTSRVWLSPMEEA	20		2183.75
QYSQEEASSSQAKITTGKSG	20		2087.47
YLGELVRLILVKMAKEGLLFEGR	23		2648.62
ASHASGELGAAIMYALVTP	19		1859.4
GGGDYLKKPGGVGEA	15		1404.77
EPELPGAEVVALGGEAAAVGR	21		1992.52
LQKELRERKKQLQAMSDK	18		2229.9
RFRVQELEAELLELQQMK	18		2260.92
LSITVGINQDILQQALEN	18		1969.52
YMILSLFIAIITDSYDT	17		1979.57
RRHTVGGGEMAKAPP	15		1564.01
AGKMEEHMKKEMQESQ	16		1921.43
EVARPDPGDEAPPPAE	16		1646.93
-MPEPGPRMNGFS	13		1301.68
KAISSAVRKAGLANLY	16		1662.19
TPPAPAPTSGIVGA	14		1235.59
RNADLDNFATHRR	13		1585.87
LGPTAVTASPAQLSPSPAQSTSPA	24		2236.79
LRELDREIDRY	11		1477.79
CDLDPSAHFYGR	12		1380.65
HQISTPELSFLDHNTLKVLE	20		2321.93
KSIGPLTFVFTGT	13		1367.8
LPENIADSSCTGSTEESEMLKR	22		2397.92
DAMAAQKRPSQRSKYLASA	19		2079.61
DRAHHCSVCKRCIRKMDHH	19		2332.99
VDSNLPVGIAFLVGMAL	17		1716.33
TNFPIPGEPGIPLN	14		1465.88
PSCMASCGGTIHNATLGR	18		1776.29
NSPNLVAFPSPHAA	14		1421.76
SNSKQPVGIDLNTGEPMVAADAGV	24		2370.97
LCLSCQIASDMNE	13		1426.82
LEDTPRQCRICGGLAMYECRECY	23		2710.45
GIPKLTPAGDESMPSGFP	18		1801.3
LILVEAGILGSSAFLV	16		1602.2
SSAPSSAVPAAS	12		1031.22
GNGSSPVRGIP	11		1040.3
KLLLTYGASREAVNIFGLRPVD	22		2433.18
LRSNRLKLIPLGVFTGLS	18		1984.7
SKSKSASFKESYMAAFYE	18		2061.52
RWLQGSSPPLRM	12		1427.86
RHGGSLGLGLAAMGTA	16		1468.94
PVASQGGSLPAS	12		1070.33
GVSEPSEISENVVAKD	16		1659.99
HNVSRVPVYSHITHKAL	17		1958.51
AKAQSPSGAPDPPDAEAMLLVSDGT	25		2425.99
WVVRSEPSLHQPMYYF	16		2039.57
LVEAIEIYPLAEAEGVQIS	19		2044.62
HEVAAAVAGAHVVIHTAGLVD	21		2037.62
LFSIVSLMSPEYS	13		1472.9
PELGAAPEEELAALQLGP	18		1805.28
QICPAQAPGVTHIVVDEG	18		1834.35
HNAATIRDAFGRNALHLVASCGK	23		2423.08
NMTCSSNGLPAPKIL	15		1546.05
ARIHSMTIEA	10		1128.45
WTGKVVYFSAT	11		1258.59
EQLTGLIPGDHAPLAQGSKD	20		2047.56
TYGQSPKITTLMKQTHTQP	19		2160.77
CHMQRLSARQPPANYL	16		1885.42
LPSAAGKCKAFSTCGSH	17		1665.14
GLALGAHANGLDSPPMFAG	19		1796.31
EAPLITESALEVIRKYCE	18		2064.64
KKLSRMAPEDQEKFRLD	17		2091.65
SSSNGTGGSSTAPLSSSTPSP	21		1866.16
SGPPDSLSDHFTLSFWM	17		1924.35
TQTAIASEDMP	11		1163.41
KEGALDLALEGGVDSP	16		1570.95
VARLLLENGAGINTHSNE	18		1908.38
VIALSVDAPQAAMREKGVQN-	21		2211.83
VVAPSGRIPNKNSLSEHL	18		1918.45
FITGKGIVAIMRCLQFN	17		1911.62
QATGGPELAGSVLSPL	16		1496.92
LQRTKSMFQRT	11		1395.8
NLGGVRSISFNVASGSGKSGGYGF	24		2318.89
PPPAPLMAQPPPLGAP	16		1551.1
SVPVQVPGSEPDMSQ	15		1556.92
LLTMATTSDKLASR	14		1507.96
WFYTRAASTARHL	13		1579.95
TAVDTVFRFDPRYNKWMQVAS	21		2532.16
CGNYTYRGPKAFQRHFAEWRHAHG	24		2890.54
VMNVQYVSCMNPTAGSFTINPRLQ	24		2671.46
SGGAVTPAPSPGGSSATAGHGVGSAT	26		2138.6
VKPLMAVSTVVLQAFGKYR	19		2107.87
AIASLRIATEEAALLGADQSARGQAPHQK	29		2974.75
GKVFLTVPSLSSTAEE	16		1665.1
EALLMDPVDGPILASLLVGPCALEYTKM	28		2960.98
QLHTLDTDLHSLAQIGGKS	19		2034.56
VMGNLGPSGMGMDGPGFGGMNRL	23		2252.99
SRSPSGGAAGPL	12		1056.3
RAEVEDNIMVTFK	13		1551.96
GGQPQEPAVE	10		1011.2
YLVTVVKADDYDE	13		1529.84
FRLTKTPKQRLR	12		1544.05
NLGVSGGSLHQ	11		1068.33
LGPGQAPEVAP	11		1035.32
TLRLTASGCTLKGYL	15		1597.13
TVQGPSSGNTASSSHSKASN	20		1904.21
MYPPHPLTAQYGVKVLRS	18		2057.71
CYYNGEVTSMCW	12		1455.8
EPLGAMAASEDEEE	14		1477.7
LLSQSSWHPLSPE	13		1480.83
VMNVHASGDACYV	13		1365.72
QPLAEPPMSGLPEF	14		1512.94
DAIAPGYSML	10		1037.33
PTPESTPVLHQKT	13		1434.8
KNLLAAKVPA	10		1024.41
VPENAQPVVPQASR	14		1491.86
LALADTGLALCTMP	14		1389.89
YEAIPSPVLL	10		1101.45
FIGYTLGSDT	10		1073.31
LNAMLHSNSRGGEG	14		1442.78
GPGPREPTGLGPFL	14		1394.8
MRSHGGMRASPSLK	14		1514.98
TMYPPPVPS	9		988.28
RDPGGGSGGSGSGCSSS	17		1411.61
DAEDEDEVSCEED	13		1484.53
LNQGLGMLCTLFGL	14		1480.05
LLTMSSYGNIVVTL	14		1511.03
ADLISNPVLATFPK	14		1485.94
YQTTVKLAPL	10		1133.5
QEANLLLAKAGDGNE	15		1542.89
AGLSAARDRLVESLAQQATEAMPPV	25		2582.28
CSTCSGRGNKTCA	13		1287.61
LIITTRYPPPSGSP	14		1498.94
TTALPVTTTF	10		1051.34
VVEKGTPGLSFGKKEKK	17		1832.43
CVLLVTGSWIIANL	14		1502.07
FSSANSPFVPGFSQSLTLSTGFRVL	25		2647.34
AVVRAPRRGPLPGRKKKKAPSAS	23		2428.24
RDLALMVAAL	10		1072.47
LCCTLSTSGGLLLEAAFRGQGGVP	24		2351.1
NGPTGPPGPPGPRGNAGEP	19		1726.11
SGLSGGGGAPGEL	13		1058.31
KDVLKPGEDTPSCIPVTSPPIK	22		2322.03
GFTQRHQACFDNDECLA	17		1955.34
YRIIATTEG	9		1023.28
PSANPPPPQAHRRLRRSHS	19		2161.67
HSAASIPQSIPEWL	14		1535.92
RGNRQTNVISKPEWYLAQV	19		2259.84
PPAKSPRGAPGSGGHG	16		1429.78
GGYGGGGLGGAGFRGGN	17		1410.74
PHGGADDLPAPAPSNGLGLL	20		1869.36
SILDFLLSQATLGSGVAA	18		1763.29
CLELAASLRDLGQP	14		1485.92
PPCALLLCHGSGLPGQLTPIS	21		2074.81
HCTVTSMSPVGPTKW	15		1631.11
YPLHSSVTLEEQN	13		1516.82
LYLLESTEDPVIIERALVTL	20		2287.99
DTGVEVSNIGSQDAPL	16		1601.92
LPSVVWAVAKEEV	13		1426.86
SFAQTSNLRQH	11		1288.54
PGPGIQGAGMQGGGMQG	17		1499.96
QLKNLTGSLGGGEDKGDGDKS	21		2076.53
SSDSGTPSGPDFNYL	15		1543.76
NASSHSTSGFASTF	14		1400.6
TPRKHTTLKEEK	12		1467.86
FAQPPAPTPPSAPSKGGGSSSRGG	24		2195.7
LSPEVSGLVEMLWA	14		1531.01
DDDLPSVPVFDKTLP	15		1658.04
LSDPQERAWYDNHREAL	17		2100.47
LECFTPKGSMGNGGRATMSS	20		2031.59
EPSVTALSQPHLIFILAD	18		1951.52
RNTEKAKTKEVPKVKRGRGRP	21		2436.16
QEEAAPETAGLKSE	14		1459.72
LWSLGVILFMLVCGQPPFQ	19		2148.96
MLSIVQDILRFETPASKMV	19		2178.92
DTGALEGPGDPGPPSLQ	17		1607.94
LRGKAGPLGLAGEKGDQGETGKKGP	25		2422.13
PAPPVSMNPVGTLPPRPIP	19		1937.6
YVYEDSAAESGSGGGSGGGGGSAGGAGVGCSG	32		2625.07
DLGRLLSGGRGHRG	14		1450.84
KDPALFSSLSASS	13		1309.6
RGLAHLHSHNY	11		1304.6
AGEAANGIRNDWQV	14		1500.79
SYSPTQRSPGCRPLPSA	17		1804.23
AEELNTDHSMVL	12		1358.66
QFLDRSLDMPFMLFDPS	17		2059.62
DAASELSLTPLELTDSAVYLC	21		2211.76
LDASGKPLKFGLGMY	15		1597.13
SIPSRAFKTAMFFVALAMF	19		2135.87
QHNSKDGSAAYVQH	14		1541.8
YVLDGRLGTEKESPTVE	17		1893.33
FLGMLAMNDMALAS	14		1485.01
APIPTGIHAQQNLSGCFS	18		1841.34
HATLPETGLTHRIRAL	16		1786.31
WATAMNNLGMVPVGLPGQQL	20		2097.8
MALRPGSGAGGGGAAGAGTGAAGGGSFMF	29		2399.08
LGTAQGHYLYIESSEPQ	17		1893.3
RLLTPSPGYG	10		1060.36
AGKNEEPSSHHIPHGKE	17		1854.22
LVPESQLSPVEE	12		1326.64
NTDDIDLAGDIIQSMASF	18		1926.34
EDEQTLDCLETAMASRGIT	19		2083.54
EDKEAVFEVSDTMSAVLQVAT	21		2269.8
LDSASAQFAASALVTSEQL	19		1909.34
GKKPSFMVIRFPGRRGYGRL	20		2323.1
AFSQKSGLIEHQR	13		1500.87
GFYGEVMSPLFP	12		1343.73
ALLDEKRRLEARIA	14		1654.14
EASKAALLPSV	11		1085.41
RFYQMTGETWKL	12		1559.98
HVPVPRALRMEEDSIRLPAHL	21		2437.17
GEGETEGSLPGGEARDEMMAGT	22		2181.61
KLEVFPSSPVLMVSGHRHSSL	21		2308.01
MELTKLSDMTKL	12		1409.9
LRAIEEKKRLDGRQ	14		1712.19
LFNSSRLHLPRPSA	14		1595.03
ERWCHEIQIMKKLNHA	16		2036.65
AGPQLAGPVAPPAGMPETVALH	22		2081.74
QFSLYTSPSLPNL	13		1466.84
GASVPCHPHKG	11		1089.39
GPGAVGAAGGGGGGGGGGDYG	21		1504.82
LGGRAAASLAAVSGAAAAG	19		1541.98
VAPITGGDIGIRRA	14		1395.83
LHGLTGKPEDNEVLKYPYET	20		2303.86
LPSGVQQCAPVGLYGSAFGA	20		1922.48
EPPEAEGGAKAGTGNCF	17		1634.97
LFRGVFVHRYRDVLPEIRA	19		2344.04
DMVCGDIPFEHDEEL	15		1749.11
LDIRNIDEQPKA	12		1411.75
RTTRISVVVSGTT	13		1376.76
FEREQITLDVLVEMGHKELK	20		2415.12
AGMPDPTSDEVHGEQ	15		1569.83
AVPASTTVLLQPLVQPPP	18		1828.45
SVGRKVRDLGMVVDLIFLNTE	21		2362.11
EQGKEPWMVVNDMTGP	16		1818.29
SGVEVVLVEKK	11		1186.58
SRLPCATLVQHMSGMYRHL	19		2200.91
GYGTLMGAGVNYPYAGSAFGS	21		2040.54
RLEVIIEESYEFK	13		1655.07
FVHLSYLTGNPIYYKKV	17		2042.67
WSWTGGLVVGLVVTSSL	17		1761.32
LLSAVLGELPPSQGKVSVLGRL	22		2234.03
LVAWLGLNVFLFV	13		1491.06
TEPAICALRHLTSRHQEA	18		2033.55
NFGGGNTAWEEKTLSKYEF	19		2178.62
LPASDLLPGGPSSPLANS	18		1693.14
LYPEVVHMFAVNMFRT	16		1954.57
VYSSLKIKRCLLLGRK	16		1877.61
GLSWALAPPAVLL	13		1307.79
MESHGLPGKV	10		1054.38
KRPHECGICKKA	12		1369.83
KKLLGNDMICATS	13		1393.87
ELLALPANQVHCL	13		1420.89
NNTKFVHDNYVL	12		1463.79
LVTSILEVYTSQE	13		1481.86
PTGMIGYGIP	10		1005.35
QISIVMVYF	9		1099.49
LLAGLGHEER	10		1094.39
QACYPLAFGVPAAL	14		1420.88
VYPVGGAMDT	10		1009.28
CSRGGGAGEKGSSEGD	16		1453.68
FETVSEDGDVLSST	14		1485.71
DSAGPRPHSPQLRSRTR	17		1918.33
LSPPALPPPAPSPP	14		1337.76
NSTRAVGMAPLYAG	14		1407.8
TDNATSTSNAASA	13		1210.33
PPASADDRSQGAIIGE	16		1583.89
DPATHGGASSKASSD-	16		1502.67
DPATHGGASSKASSD-	16		1502.67
DIYFSGLSVTERW	13		1572.92
AAGSGGLGGPARPVLVAAAVSGSGG	25		2036.64
DPATHGGASSKASSD-	16		1502.67
DPATHGGASSKASSD-	16		1502.67
GMRPPPNSLGPAMPGINMGPGAG	23		2176.9
REGPPAAPAAAPGYGQS	17		1596.94
HQAFLTSAALAQA	13		1328.67
AVPEGSRGMAGS	12		1118.39
NPQDPLKDLVSLA	13		1409.79
YRTVSGMDGVKCG	13		1372.76
GEDYEKVKLLEISA	14		1594
KTPFVCTEC	9		1027.33
GQPSGGGHKSA	11		982.18
FRLHVGVLQKGSVGLV	16		1709.33
VPRAAAEGPQPVSAAPAP	18		1686.13
SLGRGGGGAGAGPSTRAPGR	20		1739.17
YKCKECGKTFRGRTVLIR	18		2158.87
AAVTAAAATAPAAEDAA	17		1442.74
LQGNPGRPGLNGMKGDPGLPGV	22		2131.79
TGTFAVLSLMT	11		1140.52
LNVHMNPPQVKAT	13		1448.9
QLSDDIPFRVNWPGT	15		1745.14
KDLNTGVFNNQE	12		1378.64
LPNWGMAVGMGAIIPPHLQGL	21		2172.98
SLAAWGRKALDLAENEMPGLMHMREM	26		2958.87
GEGRFIKKEPNLFSHGAVLPETSR	24		2670.38
EAPRSVSGSNEPNPVE	16		1668.95
HHMNGSLGSGDMDGLPKN	18		1867.32
RAPRKQATPSRVIPAKPKPKPKSSSQ	26		2841.71
GSSIFSISFPLLIKTLGAKIKLAQT	25		2634.59
EDGKAVIPLGITVQGDVLIIL	21		2163.93
TENLDVIVNVSDTESWD	17		1936.26
TGGPGASRTPLCLALPGLPVAPEG	24		2231.95
TGNQASRAGQASNPGHRS	18		1796.1
SGSLKRPGSSRQLPSNLR	18		1940.45
LSGVPGGIGGVESGAGLLSGVTMFH	25		2300.03
KIRGPIYLGGVAPGRAVK	18		1852.53
PSPAPSAQAPGSSSPTHMQ	19		1835.23
LGLVPTGAPGGPPPMRVLAGN	21		1971.67
ELPRRVNSAPSSNPPAEVDPDTILKAL	27		2887.62
VCDLIMTAIKRNGADYRDMILKQVVNQ	27		3109.1
QSLLTNHDTMVLSITKGHGFL	21		2313.01
FGVIPSTPLAIHTPLMPNQSIDVSLPLN	28		2972.93
SQLHKCAFQFPGGPPGGGGTYL	22		2219.84
GGPKGGKMPGGPKPGGGPGLSTPGGHPKPP	30		2659.53
LGPLGAPGEDGRPGPPGSIGIRGQPGSMG	29		2685.46
RVGTLCHEHGVCFLVADTRGLVG	23		2440.19
FILLGFQNGKEVEILLFSAFLLMYMIS	27		3138.27
PQGSLTQEELMVSMVTGLASLTSRTSMGIL	30		3139.13
DRSPAAAAAVSGLGSGHRTATSGPR	25		2350.87
DLGATKDRIISEINRLQQEATEHATESE	28		3155.8
DGLPGRAGPVGEPGRPGQGGL	21		1944.46
DPGLLLRFLAAMAAVGALEPLLPGPLL	27		2729.78
MLGDKFNGELEASAKNVIAETIRGQAGIVL	30		3146.09
RREEKGGRNTGRSKPGG	17		1842.25
LPGLQGPPGFSGPKGPPGP	19		1757.31
LAILSVLLAVLLAALLALLIFTWYDT	26		2830.95
GTGPDPRSGGPMGPGSGPSLRAGVLLTPGNGPP	33		3011.86
RRGETRQWQTAVIIGPD	17		1983.47
TGKFERLIVGLMRPPAYADA	20		2205.89
LEVGVQNSLLALAMLQLSLRRLQADYA	27		2986.95
RAAGGGGGGGGGGGGGGAGGGGGGGAGGGAGGGGRSPVRELD	42		3080.79
RYHLVDKERDSAEGSHVSGQ	20		2270.69
PSGPPGKDGASGHPGPIGPP	20		1779.23
DNAKGTFGDDNVTVTFTYAKL	21		2277.77
VNHGNYILSGLTYLSTASYSCDNGYSLQ	28		3041.72
PNKEYVIDDISLLNLLKGLCLKYL	24		2778.73
LYMAKQATGGAAKVSQFLVDGVC	23		2358.11
MPQQYSGVSPSGPGVVVMQLNVPNGPQ	27		2768.58
LAQKKAISFLGCAIQMFSF	19		2103.85
VAVAAAAVVAAVVAAVAAAT	20		1666.25
PGKPGPKGDPGPEGVGRPGKP	21		1981.55
LARLSSSSSPQLLARKADPGQ	21		2182.76
QKSEPSPQLSFHGLMMARLQGQL	23		2584.37
LTAAVIGSLICGLLLVIALGC	21		2013.91
MNGKDLSAGAVSAVRC	16		1579.04
YMRPGSSKTPKLNQCLFMFNAILTPMLNPL	30		3427.62
LNNLAHLDIDKDVATPPCLGPE	22		2345.98
PGIDGLTGAKGEPGPA	16		1436.82
FVADKGAGNRVSLAALKKAVATRGYNMT	28		2910.79
ASAASAAGPVHSSVPSNPVAAPG	23		2002.47
GPSSACKPSRSTTGAPS	17		1590.94
AARAGPEGTSPPTPVPSTATGGPLE	25		2318.87
KTEIISTVNHLDNTSEYCPEKG	22		2479.04
LKTKVADPGPGGTSGTAAALDGIGGALPKA	30		2692.51
RGPGLSLPPPIGGAGPPLGL	20		1823.48
YRMARGPWAEVHAVSLQTYKLWHLDPDTEYE	31		3763.66
YLTSANIPSEAISGARVFQVKL	22		2365.05
YGGFGGRGGGFGGGLGVGGGSFGGGRFGGGGGFGGLGGPGG	41		3337.23
DRALFNGAQKLFGMTITIGQSIVYVMTGMYGD	32		3499.58
QGLEKPKSLPFTTEEKY	17		1995.51
GLVRGLKAGVLSQADYLNLVQCETLEDLK	29		3147.11
HATTATGDTALTY	13		1322.57
VSGMFTTESRLGGVRDELGGRGGPE	25		2565.19
LLLLRGGIREGSLDLGPAPL	20		2060.79
GGLAGTRGGLSSSRGLYGGLQSPCSTAAPGPP	32		2930.72
GSGGGGGGSGGNGVGGGGAGGAGGGGGGGSRAP	33		2271.75
DALDIDYELSFGGIPVPGKPGT	22		2261.84
SGAGGRGGARAGAGTEARAGPGAG	24		1969.4
HVSTAATRLTNSHAMGSFSSGVAGGAVG	28		2631.28
FYCDVPPVMCLVCAQSHRHEQSVLVAATLAIAVPF	35		3817.04
QGSPTTSPTPSADRLKPPA	19		1908.35
RGKNGSDSETIRLPYEEGELLEYL	24		2769.38
ALGALGSLVKSEPSGSPPAA	20		1809.33
PLAKTAPKSGPSLPVSVQ	18		1777.35
LERGATSQRHIDNPEDPAVNASVSMPLMFRG	31		3397.25
VQPQQGYIPPMAQPGLPPVPGAPGMPPG	28		2779.7
EDKDDPTTGAWRAAYTIINGNPGQ	24		2591.09
DPKEPLGSQRAASPTPKQPS	20		2091.58
STAGGLAVGASSSRT	15		1321.61
DGLPGPKGERGDPGPPGPPAY	21		2031.51
QGSACEVTHRKNVPIDGKW	19		2125.67
NGIPNPSITWLKDGQPVNTA	20		2122.67
AGADEFLPLLSLVLAHCDLPELLLE	25		2692.55
SPAVKSFYDRIKLLAGKDSTHIIP	24		2657.46
PGVTSGIIISDSDKCVQMASLSLAHLAQS	29		2929.79
AVTPLCPGSGLGAMAGEGPPGGSG	24		2040.65
LLTLDMLTVKVGEPKGYPPEDIFSLVGKKVL	31		3401.6
EKPHECSECGKLSHLTSLHTTHLGEKPYE	29		3292.1
TIRVGEAFALTGRYSGKP	18		1923.46
GPDGSASSQPTPGGGECRGGPMGPSWASGSRGDG	34		3117.73
LSGPGGAGSPQVILVSPPAQPS	22		2016.61
GGPEASESHSGVALEGRRADASGGMLGC	28		2659.26
LGPIGDKGQIGFPGTPGAPGQ	21		1964.54
PHLAGPHLGLESGNGGGVID	20		1897.4
ALGSLPVHGAQLQPSSTSGQSGQT	24		2308.86
PTELSLEELSISARPPGPPALAPPTAT	27		2713.46
MLGDAKIGNNSVSSLKNDDFTMR	23		2514.16
EDEDQHADLTQSRRPLTGCTIFLGYT	26		2967.6
HLVYSAHRPVAVAAGEFLYKKLFS	24		2704.52
RRALVGPGSPPPPPPPPPLPA	21		2067.75
GFGGVGRMGGGGMGGMNSVTGGMGMGLDR	29		2661.53
PGYQPTYNPTLPYHNPIPGG	20		2183.71
DGDQDGTTGSMDASTQGLLEGIGLDGDTLAP	31		3008.6
RKGPRAESAAPPAGGGLGGRLAAGLRG	27		2501.24
HWTLYMNVGGFLVGLFSSTLLGAWSDC	27		2975.85
SFWGQQPLVQQQIAMGAQPPVAQVMPGAQPIAW	33		3561.66
LGHGGLTAFSSSS	13		1220.49
RLPPPLLSPVPSPPLASPPHL	21		2182.94
NSVSELIHYVGWLSTTAVR	19		2132.69
TATDIDDEVNTYNAAIGYKILAQDPMLPHNKMF	33		3711.67
PATAGNDAGAPTAPATGGEGEPH	23		2046.41
SGDGNSKSSLICQATDFSPKQISLSWFRDGKRIVSGISEGQV	42		4487.61
LDNFIMWWESLLLLTAYFGYVVFMKF	26		3248.31
SVVEGAPPNLPQPRSPEHHLIPGQP	25		2654.36
PGLPGVPGSMGDMVNYDEIK	20		2076.67
ADDALVEMHWVEGQNKGLMVQLCTYVHNQIFR	32		3746.8
EIGLPGPPGLDGEKGPRGKPGDVGPPGPQGPPGKP	35		3310.27
PPPPPPPPAQAPPLHPYKCTMCNYSTTTLKGLR	33		3572.69
LQALAAHSIANFPLQRFLDAITTPELLSPV	30		3248.24
LIDRTGRMLKMEP	13		1560.1
HRRAHAGGPCTEKPPAGPP	19		1936.44
LSTFAQPPPAQPPAPPASQLSGSQTGVSS	29		2806.49
RDASKEELPGPGPDKERDMDLGPR	24		2666.25
LDELSEGAQVRRVDCTNLLPP	21		2325.93
TFSEYTVMDEISVAKIDAA	19		2090.59
CVWCQKTVHDECMKNSLRNEKCD	23		2770.51
LTTFDFSQYMKLDIAAVRALNLFQGS	26		2950.79
SMPDLSKDSGMNVSEKLSNMGT	22		2328.93
KLGCDWVATIFSRDIRF	17		2027.61
LDGKDASLVHTVTEQVVKIPVSSASASWKAA	31		3196.07
KQGQTYGGGGLKTEMVSTNVRHSPP	25		2630.32
DPPSGDFLTEGGGVRG	16		1560.87
KYLLSMVVEYFGRVGLPGH	19		2165.88
EKVQYRKEIMQHNRTDKAEADDCHR	25		3101.78
FTALSVTHKSTQASGHR	17		1828.26
VSAGGKKDAVVPSGGFFPTIGM	22		2122.79
AWPRGSGPRAVQREAAELAARGPAAGAEEAAELA	34		3388.18
DAELVDKSETDLRRLGELVHN	21		2409.95
QGIQGPVSQGPLMGLNPRGMQGPPGPRENQGPAPQGMMLGHP	42		4273.59
EPSGKKAPTQPIQPAPGPA	19		1871.39
PLTPDLHYYYILELSFY	17		2147.71
AQAALGNLEKAMTDLKKVLAVDPKNRAAQRS	31		3309.3
AAVWGSPGQPGEPGYAKD	18		1787.17
GPPDEAVCRENVSQIYCTLLDCL	23		2539.22
KNMELSFAVQRSADKVCGICMEVVYEKANRNDCR	34		3909
PMRPPAFLQQGMMGPHHRMMSPAQSTM	27		3054.07
YRHFGGEIFEDSFEFVLWDSHEPPNLSVPQVVTIHVTPVNDQL	43		4997.19
VHEGCRVGEEAPPPTGTEKRLVARTGKK	28		3003.84
AKELVEIAVPENLVGAILGKGGKT	24		2407.23
RLGYETYLSSGGHGSTSPTTLDWGQPAGW	29		3082.73
KNACLTPAAAFPGQPQAVIMTSG	23		2273.98
NSVPDQHTLSQNFGFPFIPEGGMNPPINANA	31		3312.1
LSLDCGHTFCQACITGNNKESIIGQEGKRSCPVCRVS	37		3956.08
QEGRLQRPEQPRQQARYDAVDNDIVQGAEDQ	31		3611.28
LIDQTRVLNLGPITRK	16		1837.45
STVTSVTTASTSTDSAPKPSFSFGV	25		2462.98
EKKLSSMESPKPQASEAARSTSLTPSASSPTLH	33		3442.27
EGVVGAVEKTKQGVTEAAEKTKEGV	25		2545.22
TQDSSMSMAQSPPVPARKNQLRAEEEK	27		3016.73
VLVNTDSLETSTYVNGTDADYEYEEITLERGNSGLGFSIAG	41		4402.29
MGPGSDGPMGGLGGMESHHMNGSLGSGDMDSISKNSPN	38		3704.61
QEYLRAVMQKRISFRSAEERKD	22		2741.43
LIPKMLDGFLLQRRRISFVGCMTQLYFFSSLVCTECVLLA	40		4614.26
PTLWEEQRQQRMTVAFEFEEKKEDDENAGKVKDH	34		4150.02
QGTPSAGSQPGAQSGTSPGQPPA	23		2065.47
AWNLFELTITLVGIIDVMLIETNSINYYIF	30		3520.63
SILVLCQAGSLQATPLRSALETLPDPGALSEKEGR	35		3622.68
FIDHDRPMNTLTLTGQF	17		2006.52
SKGMAVIGVAFSLGFTLGPTLGA	23		2194.97
FCIAAAINVFGAIFFTLFAKGEV	23		2450.27
MPGLQGVPGHNGLPGQPGLTAELGSL	26		2498.28
AALDADCRLKQNLCLAGPGPA	21		2097.73
SGQSRHRDSSVSDASDSKGYTGDVGRHSVTSQGR	34		3565.14
LAGGSCAIGGGYGGRIGVGYGFGGGAGSGFGFGAGAGS	38		3185.04
SRTSGSPSEGLGRTGSTAGL	20		1878.27
[truncated: 3,240 more rows]

## Sheet: PREGNANT
PEPTIDES	PEPTIDE LENGTH		MOL.WT.			MOL. WT. BIN	%	FREQUENCY
TVRDGSPPVGSNGASK	16		1528.86			700.00-799.99	0	0
ATFCQIFGFLLFVSNSVS	18		1980.57			800.00-899.99	0.167574	8
LYYSKNPAMMEKSIF	15		1822.38			900.00-999.99	0.377042	18
QLTDSGFKGMAAGLIPDRIR	20		2146.79			1000.00-1099.99	0.335149	16
NPGNLKPPAAGGLSALGSPPQQLSAATP	28		2612.35			1100.00-1199.99	0.377042	18
RSVHTGEKPYKCDVCGKAFSHTGNLAVHR	29		3199.05			1200.00-1299.99	0.607457	29
KESLSVSSSSSASSSSGSSTTSPSSSAS	28		2553.89			1300.00-1399.99	2.01089	96
GQGEDLRKFILAALSASHRNVVN	23		2496.17			1400.00-1499.99	5.5509	265
TGAGPAGRYDQATDTILTVTYFIFSSMGDAGEMV	34		3544.42			1500.00-1599.99	6.59824	315
PFDPDAIRDLILQLDYPYTQGSQDSALLQLIELR	34		3918.94			1600.00-1699.99	6.28404	300
FFSLYSNMQIYRMIGRLLRNTEK	23		2881.76			1700.00-1799.99	6.32593	302
ALLSVGADAVFGPEGSPWEGRLRFQMLS	28		2991.83			1800.00-1899.99	7.54085	360
VVAGVSAILGGVIALN	16		1453.01			1900.00-1999.99	6.93339	331
MLKTVKTVKADVDRL	15		1717.32			2000.00-2099.99	7.03812	336
VFEDSEELAVQLQTLFSKFPDPAGK	25		2796.49			2100.00-2199.99	5.88605	281
PMIKEASMAKYHASELAGLITSKCIEWM	28		3140.17			2200.00-2299.99	7.75031	370
GGGGGGGGGGAPVCGASGLCKTNCGVCCKAELGL	34		2868.81			2300.00-2399.99	5.59279	267
VPEHPDVHLCNCG	13		1419.78			2400.00-2499.99	4.44072	212
LLFSCLLLVVCLIFSIM	17		1927.81			2500.00-2599.99	4.39883	210
EMLERKYGGRLVTRHAARTIQTAFRQ	26		3089.96			2600.00-2699.99	2.51362	120
NYMAFLDSQTATFSRHKKRLLV	22		2627.38			2700.00-2799.99	1.78048	85
PPRVMLRCKGQSPGATAGSSVVVRVP	26		2650.53			2800.00-2899.99	2.68119	128
RGGATVKVSASSPSLAAAS	19		1717.16			2900.00-2999.99	4.00084	191
LATVGGNLLVIVAIARTPRLQ	21		2175.98			3000.00-3099.99	1.98995	95
VVLNILQDRNRTTEGMTSNSLVAETNITSIE	31		3420.29			3100.00-3199.99	1.40344	67
LALLGPGSSHQLGETST	17		1668.1			3200.00-3299.99	0.858819	41
MAGGVDGPIGIPFPDHSS	18		1754.21			3300.00-3399.99	0.984499	47
LDVKAGGGCVMTIGEM	16		1581.14			3400.00-3499.99	1.19397	57
AERKLGPDSSARTPGESSAISMGIVSVSSPDVSS	34		3363.14			3500.00-3599.99	1.19397	57
GGLVLGMASMYDGSA	15		1428.86			3600.00-3699.99	0.670297	32
VGRGDSLHLHVSKPP	15		1599.05			3700.00-3799.99	0.607457	29
QDLGSMSSLGPGISGP	16		1502.9			3800.00-3899.99	0.481776	23
YAPGAGSLALFPGIRL	16		1603.13			3900.00-3999.99	0.356096	17
PNWAAKSGKFDCSIM	15		1655.12			4000.00-4099.99	0.125681	6
LYSPVTPVTPGTPGNT	16		1601.02			4100.00-4199.99	0.167574	8
FCSYIFSHSKTK	12		1447.83			4200.00-4299.99	0.167574	8
MTPAPKEAVTGNGIGGKMK	19		1887.53			4300.00-4399.99	0.0837872	4
KCMGLLIGRGGLFSQ	15		1580.18			4400.00-4499.99	0.125681	6
FMAFVAMITTACHE	14		1572.08			4500.00-4599.99	0.0837872	4
LPARVNFSAAPAPAP	15		1478.9			4600.00-4699.99	0.167574	8
ASMASGSAKMTSFAE	15		1475.84			4700.00-4799.99	0.0628404	3
QCCGTRPQAQSGKDAE	16		1679.03			4800.00-4899.99	0.0209468	1
GRMALESQGPGCT	13		1306.66			4900.00-4999.99	0.0628404	3
TEVKRRYLDWRALMK	15		1965.56			5000.00-5099.99	0	0
QYKPDSSSVPGKALHDEG	18		1915.3
LIMEYRLSQACMKG	14		1643.22
LLSLGPRAAGAEGLTST	17		1614.08
QPGAGTVLAGASGLQQVQMAG	21		1941.52
PAPKEAVTGNGIGGKMKL	18		1768.38
NVLFHRMSIGLASALKVSQD	20		2186.86
RLGLLLLSLSQGQECE	16		1759.31
VMVSIIFAVIAGIVGIIVG	19		1871.71
SEHPNVVLNSSYVC	14		1547.9
PASPPLSSTSPTTTAAT	17		1586.93
KQMEKMTISSAKTVTQ	16		1811.38
EDTVSSIRPVPEA	13		1399.69
FSTCSSHISAVTIFYG	16		1720.15
RCNQEKIVTIHYSLN	15		1818.31
YMHSEGILAGELKHGP	16		1739.23
VQPAQHVYPAQLQYVEGGDA	20		2170.67
SDEDGSSDESEEGK	14		1470.51
ASACAPPGPPLQPPRSPAAVRADKARAPAQPLLLPAASIE	40		3955.15
LDLLGRCAPEMHLIHAAKGEAIRIRSILRS	30		3341.46
LYSASWGPDDDGKTVDGPGR	20		2093.47
CPLLGQEAPGCPAKALL	17		1681.29
DVGRSSYGAMQVKQAFDYAYVVLSHAVSPIAK	32		3459.4
TTPVAPNPASSPANCA	16		1497.84
EFHEIHSTGNEPPLLIMIGYSDGMQV	26		2915.7
CKDCGKAFSASNSLL	15		1543.97
QKVVEIAPAAHLDPQ	15		1616.07
LPPRSTLQHPDYL	13		1536.94
QRLDMDGDGQVDFDEFMTILGPK	23		2628.27
VKPAAGLPNHSVKTAQSLHLQRS	23		2440.15
YAWMMNVFSVVMAYSITCPL	20		2327.12
TTIAHKMNLSLYLGERPSYSMSGPNSS	27		2942.71
VGVVPGVGVASGIGLGP	17		1434.97
NVRFRKDAEPCLQGPLYNV	19		2219.82
NIFISLVEPGPVVTEFEGKLLEQV	24		2658.47
PTQQRSAPDISFTIDANKQQRQL	23		2643.25
GELRNLADQGIINYPYSTREV	21		2408.97
EQKRLHSRAQKLFSVLSHSAGE	22		2509.15
AFVITKCCLFCYQKF	15		1814.46
LAGQGGLLGGGGLLGDGGLLGGGGVLGVL	29		2405.31
YLLEHAPTEILDAVEEK	17		1970.46
CGLVNSMTHTVLATTLTLCGPNQL	24		2488.31
SRPTELSLEELSISARPPGPP	21		2233.8
GFGFVILTSKSKPPPG	16		1632.17
LPVDTTASHVCEG	13		1328.64
TRLERHLAPEVFREL	15		1866.37
ALTLPRPRIVSLLSSHAHHS	20		2192.85
AVTGYKDPYSGSTIS	15		1545.87
TEDCSLAAAKAIQGLRAVFDE	21		2208.76
GIATGSHSSYSGSFSSCAG	19		1763.08
PALHLPELEREEEKE	15		1819.22
QGHSARSKRSAYPSTSRGL	19		2046.49
VDPYDMPGTSYSTPGMSGYSSGGASGSGGPSTSGTT	36		3361.99
AAMVSAAGPGSGSGMGGGSATSGP	24		1922.41
QKPLSKELTLGNL	13		1440.91
LVFSSSATVYGNPQYL	16		1746.18
DRYVAICNPLLYMAVVS	17		1927.55
ENAPVPNSLRCELLLAL	17		1852.43
KQPPPQPALPYNHIYQ	16		1891.4
AENIRYGRGNVTMDEIQQAVK	21		2392.99
RIRLGGPEPWRGPPSPRAPPEL	22		2436.13
CENIKTLGTLKGFQE	15		1681.17
RLLDSVPPAAIGHFEQSAEN	20		2151.65
GRVSSLLTVEQRP	13		1441.84
HGSYGDAAEEMDWSVGQILDVLD	23		2508.01
PILGGQMLHTVLSMVGLSLIALG	23		2321.27
VFHQATRDVIIKETQAP	17		1953.48
GLPGAGAGRGGHVLQTQ	17		1576.02
NSVINVSLHGLLSHCS	16		1680.16
QRYLYSASMLAAENDPYGPL	20		2259.8
SKELSAGSQFVGLTAFLTA	19		1927.46
KASDPGLFAVGLHTG	15		1469.88
FSKILHKLSAPLKPRVPE	18		2060.78
GKLVQVNSRFNSPT	14		1546.95
SALMFPTYKYQNPYGF	16		1927.43
WRFRKEQAQGKVNVFGRKLR	20		2504.24
SVEVTYPDGKAEILCMGN	18		1926.45
PKKKSAFSCPIQLS	14		1534.04
TLCPMVDVGKDVMTESES	18		1941.47
AKISQIPPASAMDIEF	16		1718.22
HGFAPYFYTPAPPGFGPEH	19		2089.56
PQVLNAWSIGRENLGPGQERP	21		2318.9
LASTVSSTMTMSSGVAMSSSVA	22		2092.68
KKRGTGTLASLATEP	15		1529.97
EPASPGGEGEAGLALAPNECD	21		1984.37
YCFAGKTSSISDLKEVPRKNIT	22		2458.14
DVPRRISDEDTSTSDFCL	18		2056.42
SFPFLEDLVKVENNMVSL	18		2081.68
GSRPVVMVGGLLCCLGM	17		1692.41
QDMLTVEDFDVSDAFQ	16		1860.2
QLVEMLDMSVPAVAKLRRL	19		2169.96
VGLMQLFSDYKEDLKPLLDTL	21		2439.19
QLQESQQMLGRLIPEKQILNDQLKQ	25		2979.87
FQLKKIGELENRSCQLYKA	19		2268.95
EETLLNVIKSVTRNGRSIILMAVL	24		2670.59
AAPPAGLLGSGGGFKACSVAGSWVCPR	27		2517.3
LIALALLGNISSIAFFNFAGISVTKE	26		2710.61
HPQDSMELVHKQSKAVAVTSMSFP	24		2655.39
PPQDSPYGRYRSPDPLLSIFVTQ	23		2634.27
RHCLKMSKVAESLIAYTEQYME	22		2631.4
YPNNSVFNEVYGKNLTTSSKAELNPSVAP	29		3141.86
EEQPTQEGLDENAQASQSPSGSGVGG	26		2559.94
KATLKEFMEKLAGAEEHQRAVAA	23		2529.24
AVAVVVVVVSAVAWAMANYIHVPPGSPEVPK	31		3158.22
FNPESQAIPLMSVASVTAGKAKKPT	25		2573.36
AVSDGPAMMLAAVLLVRATAANMSGT	26		2519.36
DLYDYMNSLKELLKIKAKVIYPGHG	25		2909.83
WIGLSLVVLFILLSLGISGWCF	22		2437.39
APKDFLEVLINLRNPNYESG	20		2289.87
MLGQPISMVLPQVIGYRLVGNPHPLV	26		2829.89
KCINDPNAMFLTGDTAQSIMKGVAFR	26		2829.68
VAVMGHSFGGATAILALAKEMQFRCA	26		2680.58
WLNKDTSKPVQMMKQTNSFKFVSLED	26		3102.96
SMAQPGEVMLKMKVEGMT	18		1967.68
DQVVEKIEDLLQSEENKNLDLEPCTGFQ	28		3234.97
DKLAAFPEDRSQPSRDRRFRVTPLP	25		2955.66
LENYINRTVAVITSDGRMIVGT	22		2423.12
SFGRFDSSIIRIKNPEDGELFDQ	23		2671.25
VYLGHAVHMVRVQEKRKLLREAERAK	26		3118.11
GGGSIRHTPSGSSTPFSTRPPLPPTPSRALDDKP	34		3472.31
PPPLPPAPPPPAPPRSAPGGPAGSP	25		2276.95
VRANPSPVRRASGGRDVAGSAAAAAPPAAKEAPMSVR	37		3600.56
KNTFWDVDGSMVPPEWHR	18		2201.7
LVKGGSSVVIGGSSIILGSEQGPAVGSGSVSGSSSSS	37		3279.14
FEGMLGLKGRPGLPGIKGEAGFFGIPGLKGLAGE	34		3372.54
LESQRDFLNALQS	13		1520.85
AGATGPKGLSGIPGAPGAPGFP	22		1877.45
LMGLEGEQVHQSGSGWS	17		1802.22
GKMYSEGSDIVPQSNETALHYFKKAA	26		2872.58
YRKGGPVTVTDANLVLGRLL	20		2142.84
YVKHMKILHPLAPKMMDGGALGSLGQQLV	29		3134.3
KPVGDFVRANMAVYYASYAV	20		2221.83
SRVNTFLGAKVTSGLLGSHASAITAYTLLL	30		3063.02
DIFPPGYNSKALEPQLSGKMLVLDYIL	27		3022.97
FRVSNHDRSSRRGV	14		1673.01
LSRILQSPQGYALLIGVGGSGKQSL	25		2543.37
RSGSIIDQTRVLNLGPITRK	20		2224.9
GEAKHWEPFRKVVSGRIV	18		2095.7
QSPSMMHTQSPGNLHAASSPSGALRAPSPAS	31		3060.8
DLDMARKDLLKSKDMNR	17		2049.63
VYVPLIISCYVVGVLHATLHTGATFTLS	28		2975.98
GCAIQIGFFVSLVGSEGLLLGLMAY	25		2559.48
LASGEARAVSGAWSG	15		1418.73
DWTAGGEAGFAGAVYGG	17		1585.89
DSRIRDAANDSASTAPRSTEESLSED	26		2781.14
HLDISDHGQLRSDLAF	16		1824.22
VSNQLYACYAIGKDVQAMKAVVGEEALTSE	30		3189.06
RILEATTTLATTPHAYSSDPQCQNYCNTSDTRIHM	35		3941.84
RLRSSFDALKGLNDSL	16		1792.25
GLRAAHDALRSDSPPL	16		1676.08
LPSEEEHCSMVEV	13		1488.83
DDLHSLDSRRIQGCARRLLCDAY	23		2677.33
RGQNHKLYIHEKCHQARYEPQSQKGVQPAAVME	33		3862.87
FDISEKTINGMENKSL	16		1826.29
RPSPISATPPALVPETREYRSQSPVRSMDEA	31		3426.24
VLSSGVPQAMVLWLPDE	17		1841.41
LISFTFPYGMVILALV	16		1784.48
PVVPAPSKPGSEEWV	15		1578.99
LKESQTQDNITVRWDL	16		1946.39
RGPIGSIGPKGIPGEDGYRGYPGD	24		2416.01
SWGRLGVRLGEGSGGPGLSLCPPG	24		2310
LLEPVAQQISHLVIMHEEGEVD	22		2487.18
REAAEALVGLKDSSQA	16		1645.02
RNVQRPLLQAPFLPPKPPPPLIVV	24		2687.68
LEDVPFTEKDFENGPQNIYNL	21		2483
TLDDLIAAVSSRVPTGSNS	19		1903.34
PTHLRKTADDIAKVFP	16		1809.32
AEMSSAGTLATGSYTEAAVQ	20		1945.36
LHSFNTDPDVFIFLVSTRA	19		2179.73
TVKSLEEALKEAAPEGYDC	19		2053.53
LQEPPQDCSGGPVRRCALCNCG	22		2303.94
TAQHMTGPSVAALSTGRWL	19		1984.54
REVALIQIFMVDFGNSEV	18		2067.66
PLADGSSNPSLHETL	15		1537.86
KEFAEYVTNHYRML	14		1801.25
EIGMYALLGVFCLAILVFLIN	21		2313.24
NVISVRLFKRKVGGLGFLVK	20		2231.09
NASASVGGPLPPPPTGPAAALPPGSA	26		2251.88
LVTVPEMSDMGTSVLQVT	18		1907.5
VVCPGTMLTNLTYGILPPF	19		2036.77
GSFGRGGSLGLGGGGGMGP	19		1578.04
PPSAPVPTGPGQPTA	15		1373.73
DSRPNSPAQGTLTLL	15		1569.95
TTTTLRKKHADSVAELGE	18		1957.43
YSTVDDDHFKSTDAE-	16		1859.05
SDAKAPGHSLQRTSRDWHQ	19		2177.59
SAKGSCGDLPGLRAAVPPHEPG	22		2116.69
DEMFHRREDCVQRY	14		1884.26
LLLGLFCTNVAFPPDAL	17		1804.43
LYCNPGDVCYYA	12		1380.71
DPKLQDGQLFNHLAETLSS	19		2113.6
LALLLAGLLLQGTLAKSIGT	20		1966.77
DTVRVIAEKDKHALLDVTP	19		2120.71
EGRTKYLLTGEGAGT	15		1552.93
DEKSMDEIMLDTFSYSVGVIF	21		2427.04
QQQQQPAARPGRTAPSG	17		1778.16
SPEDASQWFSVLSQVHASTDQEL	23		2562.03
LASTAPLPMAAPFLE	15		1529.03
TNSMAGSVAESYDTESGFEDAETC	24		2501.86
ASYTLGVFICLSCSGL	16		1634.17
RRKQNIEKMNEEME	14		1835.29
RKLVTVRAGCPIRLFA	16		1800.47
LAVDWVYGSTAAYFSAVE	18		1949.39
GLPGLPGANGMKGEKGDSGLP	21		1952.54
SFVPVVDGDFLSDTPEA	17		1795.16
MTLPAQKCALDAFRTNRDS	19		2138.7
QRHMLTHSGDKPFKCVVG	18		2040.66
GAGPLLVHCSAGVGRSGTFVAL	22		2069.74
LDCGWIVADCTAEALKSIL	19		2021.65
QGNKLRNAMVISAMKSSP	18		1932.55
ASSRTATVHLQALPAAPF	18		1838.34
PPGPGVLGPATCGQAGDLWG	20		1850.38
GQTPKSTTCSSQALPLN	17		1733.17
PNCSPQLCSLRGV	13		1373.79
KGERGAKGDPGAPGVGLRG	19		1779.27
LTAVTALPPLLTFSNFC	17		1808.41
SWHSPDDSDGELASDLNRNSYAV	23		2535.89
TIVVILMAANVEAKIYERCDLA	22		2436.25
TAGLSFHIASLDESGLLNVWVVVE	24		2557.27
KQNQMRPIDDPGVPSEWTSPASA	23		2512.07
VAAGEQSPVPARSAGTAVGA	20		1796.24
SAPAASESRPLPRVHRARGAPRQQGP	26		2750.43
FAQSLYHFSVPEDVVLGTAIGRVKAN	26		2819.6
AAPCSHPQSLTSLP	14		1408.78
NSSNGNSGSNSSKTVKENDK	20		2054.35
DATVEAALAGEQSPASGTQ	19		1803.13
VLSTLTINNVMEADF	15		1667.13
APRDLAVPDGYTNRT	15		1645.99
DATALDVSHNLLQALDIG	18		1866.33
ETLRAAVAASGLNTLLEG	18		1786.28
NLGGNLAPADWQGGLGCDYN	20		2035.48
RYIFYQLLRATKFIHSGR	18		2269.95
GPNCVEKCPDGLQGANSFL	19		1949.46
VIIQPHDDGSPRRGCSEL	18		1979.46
TPPLDNGGSPITGYWL	16		1688.11
PVIQLTSVGVSVFTL	15		1560.1
FGMTTPATVGGKAFLIAYGLFGC	23		2323.11
PSPQVQAEPPLTSQ	14		1478.82
LLLLVAVGLLVPMIYF	16		1774.59
LIHPNAMEKLMKRKGMPHRP	20		2385.26
AQYLMQAAGLGRM	13		1409.88
SEVPAASTDTGRAKLFMVAVK	21		2178.82
NKAPKNVPGKVKVA	14		1449.96
PPAPQAAPPVPGGSPRR	17		1652.11
DDEVSPTSWGDSRQ	14		1578.75
DPNLNDARMILKKL	14		1641.17
GMSLQQALFFNFLSAC	16		1777.32
DDPSAFGPSGSTPDLRPG	18		1773.08
SADESAGAYAYKPIGTSSVDVRML	24		2489.08
VTEIPSDLPRDAVELRFVLTKLRVIPKGAFSG	32		3525.63
TFYEMPALSAEIVRR	15		1783.28
KFLAVFYSVITPLLNPAL	18		2006.73
NLLQALAPGTLAPLRKLRL	19		2058.84
HKLQGTSGPLLLTEEEKRT	19		2137.72
EEPEKPALPAAENAQE	16		1723.04
NQPSINLHSQDLLQNSPNSMSGVS	24		2568.14
AQDCINQMAAGFGHMPLVS	19		1990.58
SRDLKFLTGFETKAFSDAHVEA	22		2470.04
CCETFMYETSKMV	13		1572.03
TTGVLYSEADRCPICL	16		1741.23
VCGYGEVGKGCCAALKALGAIV	22		2082.85
LEALRDKALRMLGEAVRDGG	20		2170.81
QLHPSSSASFTQASNVSNYSGQTLQP	26		2737.27
DIDIELWDNKTITSGLKNYLRCL	23		2724.48
PVDILGQMQMAGDGCRS	17		1778.3
LFAITAGMFLYVAL	14		1530.11
DSRALKKQGKGKAQEVLPTQARWQDVKELL	30		3422.41
LTAQEWLSGMNKE	13		1506.89
LIRSAPAAELLENGSAGGGAAALQ	24		2237.85
TITVSRKDSGILVRQEARISWFG	23		2620.35
PSGPGGPAGGGGGACSMGPLA	21		1655.14
PMEIDSALSTVQTLKSELQDAKMAAVESQLKPLPGE	36		3856.96
AASPGPPEPEGSWLPAVGSSHL	22		2143.65
FDDLENLNSLTKSSLDLGMML	21		2357.01
GGSRGSSEEGPPGLPG	16		1440.72
SPDGAGTGKVILASPETSSAKQLIF	25		2475.16
MNLGSNSSGGAPCSPSAE	18		1666.01
ENNSPGAYITTVTATD	16		1653.94
EPCDTVGIAYLGGVCSAK	18		1783.3
PKISMPDVDLHVKG	14		1536.03
KRTDPDVQFLTSES	14		1622.94
NPSCKAVLHGPFNPY	15		1644.09
HASHDLSDFQFAP	13		1471.72
PCSTSGVTAGILKLTT	16		1549.05
GSSAPGQQTDVPPALPEKK	19		1907.38
DRNLRRITRMVLVVVAVFIVCW	22		2659.63
EGDRQETLAAPGPALSDILRSV	22		2295.85
REQFGWVTELASQTPGSEN	19		2136.54
LPEENQASEDYRAVAYSSLSQS	22		2444.85
FSMDKAVSVSQTVMTPML	18		1972.62
LAPLALIVVMYARIA	15		1614.29
LPDSGLEIRDRMW	13		1588
NVRAGSAQAHGSGSERRG	18		1797.13
GVSVATCTAILHVGGAQQARTGC	23		2200.86
TSSAKPGPALVKQSHPKNPNDK	22		2301.9
GLLMLGVTLAHSSWRV	16		1740.35
SASVTAAALEALLCP	15		1416.85
GPPGGATGPPTGGAPRGRLA	20		1744.23
NPGTVVFTVVAIDNDTGMNAELRY	24		2597.25
GFPSLQALAGPEVEAQLRN	19		1997.52
ALVSGTAPSQAVLWAKSPGVLAGRPFLD	28		2809.67
PGPMEPPVSGPDVPSTSAAEA	21		1993.45
ASYGAQSAASSLAYGAQA	18		1673.99
REAIVHASHLPMSVIIVGVGNAD	23		2386.12
HCMYGSNCREAERE	14		1685.02
PGQFAMGPGAFSAMGMGHLLASVAGGGGGGGGGGPGTATGLD	42		3589.65
SLSSGTGAGAITMAAAQ	17		1493.89
SSWSDPVRVETASETVWIFLVT	22		2510.11
TGAFRVSSPGLEE	13		1349.64
LSAGRCHSAAWTAPPVPPR	19		1974.52
KRNITPSSEKSKGPK	15		1657.11
VMSQGICMWLIILSYSGG	18		1958.67
DFRTEDGTANAGSD	14		1455.59
SLLQETVDQEPKDQKRKSF	19		2276.81
DCPPGPGAIPTRAPQA	16		1547.96
CKYCVLCRSAVTDGRGRLAVY	21		2334.06
EGDGEEAAASP	11		1032.12
GHSMILDSEVLLVDNRT	17		1899.41
GYLSDVASPPLLPSPFQP	18		1885.4
VQSYGPPQGSSFGNQYGSEG	20		2046.39
SYGANFSWNKRT	12		1430.7
GRPMQVIGALIGKQ	14		1468.02
CCQTCNGMALEIQQV	15		1641.15
LQCDNCGITVHE	12		1331.66
DTAPASPCPSISSQN	15		1474.75
TQSCGGAQAIATAEEEST	18		1754.06
ASVLKQLAVTSSTSKSLES	19		1936.46
LSLATLMNFPNPLNAMQL	18		1988.67
GILTEYGVDFSDFSSEVLECL	21		2323.86
AVDTVLAGVPGPRGPPGPPGPPGPHGPPGPPGV	33		2955.86
SRKTTPSPGRQNSKA	15		1614.98
LMSSILEHMCADVLQQ	16		1818.4
EFFLLGLTQNPKMQN	15		1780.31
LRQGTLALQEAQDTMRGTR	19		2145.71
AHRPLRALRLASRGM	15		1705.27
EVSTEALHLTAVSPADNVSS	20		2027.45
RDSKESDAHMVIQG	14		1572.91
SSSAPASDVSAMASPMNG	18		1667.02
QKQQQMQNDMVLED	14		1735.14
GSSSEAASTGGAAPGRSESL	20		1779.07
QMAELHGKLQSSEA	14		1528.91
SHPDCPPGPGAIPTRAPQAFTVPS	24		2401.02
AFTVTCHVPSVTPL	14		1471.93
LNTMTSADLLNALR	14		1532.98
AGGYINGDAAVSEGYAAD	18		1700.98
FLDQPSVASVAMAGD	15		1507.88
PHLVKGAMAATYSAL	15		1530.03
ELPHADGSSGPPGPPGPIGIPGAPGVPG	28		2485.17
KESVAIKGKPSCPALLRY	18		1960.62
LHLHSLSLENNRIT	14		1647.09
FTKRGWAWDGKKA	13		1550.96
DADDMERFMEEMREL	15		1917.31
TAAKIKGLASGDRASRP	17		1699.17
TAEIVVGEGNVQTLL	15		1542.99
PPKFDKIEDMAMM	13		1553.06
DGYRPGEEVKQADVVLLGYP	20		2205.75
SRSGSADSASSQAASSL	17		1568.78
ASASLLLPGEDSTDV	15		1474.79
PSPKSLPSYLNGVMPPTQSFA	21		2218.85
LEAMRQSPLYDR	12		1478.85
TTTTATVPTATTSTATL	17		1639.02
EETTSSSPPDSESAPSSLSAAGTP	24		2292.61
DKRPENAVDIIENISQDVKM	20		2314.89
AMPKKDARTLLAR	13		1470.97
PTATASTATAATATTAT	17		1508.81
GGGEEWGGNGVGDDLFSYGF	20		2020.36
LGELQRGASTPSEKL	15		1586
GSHASADSAEGPAEEK	16		1542.74
TMPRPSTPLDGVTTAN	16		1658.08
PIKPCKSVCQRARDDCE	17		1948.48
NADASESGFLNSLSSDDTSSLSSNL	25		2518.88
LRQQILFYQRVGQQLEKTLRMYDS	24		3014.88
DMRVKRLLKAGVTSALVCMVKA	22		2390.33
LYRQFKQELKAKYPDSPRHC	20		2508.18
EDLRSWAAGEMEAQL	15		1706.07
SELDLEKGSEMRK	13		1521.89
GEVPPGTDSAEARELASTCL	20		2003.44
ACVATLAVHPVDVL	14		1407.89
PAEVAGSDRFSLGTSLSRSTL	21		2151.65
KLENNPVENATTV	13		1428.75
NHMKHHLELEKQSSESWENHT	21		2602.12
VVCRQLGCGAAIGFPGGA	18		1676.25
GLGFPMAVGPRPPN	14		1409.87
TTGNMFDVSEVNN	13		1427.69
SVPAIQRIPLPGAEMLEEEP	20		2176.81
QQQLSEPSAEAPRARPCRVT	20		2224.75
SPETAEAGADHGLGPEGDGGAR	22		2051.38
ADLIALMEKHGIG	13		1367.83
LENVSQLGFDKSPVEKG	17		1847.31
RRPESSLGRGSGAPAAP	17		1666.05
PPSAASDEPLPEPLET	16		1649.98
MGPAPARAEHRGTAGEPEVMESAL	24		2465.09
RYMDDLKKICFYRELNSKT	19		2424.1
AKTCTLRISPDKLNFILSDR	20		2291.98
RQPLSMLVMLGLALGFSLVQDIIA	24		2586.58
VGIFWFNTREISFDACIGQ	19		2203.78
DSGCVLGMRKRALVFQPVTEL	21		2320.08
TLQSGAYGVYEIGGLFPVW	19		2057.63
NKFSRLVTYVPVTTFKN	17		2014.6
SMGGLLLLALITALLYKCGFFKR	23		2529.55
SGMKTVEDVGSPLKYEF	17		1887.38
CFSNPRYFPISLSDLASV	18		2016.54
AVGDRGVVYISGGKAGRGDGGASS	24		2193.71
NRISMNGNVTACSRGCQA	18		1882.37
SNTHPDPRFLHLGPFKDTA	19		2150.65
LRIISAHGCKVDNSSLTGESE	21		2216.76
TLNQGLIHPVQCVPYL	16		1795.39
LRDGDGWTPLHAAAHW	16		1803.2
AMNEIILGANQDIRQVLHN	19		2149.76
FGLGGEPGGGAAGPAGPAASA	21		1669.08
PMPRPPPCALPAAPSGLACPPDYSLVVRTAE	31		3175.16
YHIPMFAGFVIMFISTVMFAFSGTYTLLF	29		3353.5
SRPVADGGSDISGYILEKRD	20		2135.6
EAQKIQAEISAHEL	14		1566.94
GTQPAPGLPTRPRSGRGGRGAS	22		2133.67
ASSTSSGSNSNVLVPVSW	18		1779.14
KDPALLSSEAVLPDLTDEL	19		2026.54
PAPRRTAPPPPGHASAGPAAMS	22		2094.66
YGHCEGEGTRGGSGHCDCQAGYG	23		2301.72
SAAKAVSGKATTNGFV	16		1508.91
CIRHETIRVAVCDMMEGKCPCPEP	24		2718.59
LMLGLTSHEAHFSLLREE	18		2083.67
LRVIKYSAPVNPHLR	15		1763.34
HMPPQIEAPRVMMTPPPVTPQ	21		2355.14
DCSQEDNNVEGKSKGKEEYIA	21		2343.76
STADPSSLVHHTNSCLPHHPPRVASVM	27		2878.62
MVDVAMCPGISIASVR	16		1649.24
KAALKQLDRPERGLSER	17		1967.5
AGQEQRTATVWNDNNPRWMTR	21		2532.05
GTPGEEEPSQPSATPHSGT	19		1866.15
SGSSSGSSSDGSSSQSGSSDS	21		1823.89
LNLELQKVFQDLLYLMDWM	19		2413.2
FLPIGASVSLLVMFF	15		1641.27
SNQNLEDLIPPRPP	14		1589.97
RLSPPGGSGSGVPGGGPLLPAAGRE	25		2243.88
LRQAAVAASTSVKPL	15		1511.99
LFLPNTDGMEMLLCYE	16		1889.47
KAAEMHKMKSTAQANRMSVD	20		2234.87
MFRPIFVAPLKSESGD	16		1794.32
NVPVGTRLLTISAIDLDEG	19		1983.54
TEHVSQTEVPVHLMWQTPG	19		2176.73
VPNAWVAANPKGPKGE	16		1635.08
SAAAPGAGCPSATSGSSATR	20		1707.05
PGHCCSFADPVTANLE	16		1661.05
AASSSDSPMTFAWKKDNEL	19		2085.52
LMGVHSLKRAGSKQYS	16		1762.3
EQIPKEKLNLGGQTTEQH	18		2050.55
ASSPVQVPGPAPASTETRLQEAQC	24		2425
LIIVGICLILIVIFMITKF	19		2163.22
LSALILACGARLLRFGAL	18		1858.59
GLASAASVSYIMFAITRTLTGMAL	24		2446.27
PGMTTSVMSQFNLLSSTMDQMSS	23		2481.16
WGKHYCNHNEDAGVTCSDG	19		2093.46
RLWKILSDRQQH	12		1580.01
LTIHFTGHSFIYGKRHE	17		2043.58
LVVEIRHHHSEQRLF	15		1900.41
SSTSASAAAAAAAAAAAAA	19		1462.74
NGTPKGPKTPTMSSCSSS	18		1767.2
LGLLLLLDISSKSKPEKMSRPT	22		2427.28
TSGAGGSVGMDTSESF	16		1489.75
NAKAALVEVGEGVNLR	16		1640.11
LYNTMVISQPAAGSMVQIPSSLPQ	24		2533.32
PADAPAPASNPSGRK	15		1435.74
RGRRFASGGTQSPPTFGLLLD	21		2233.82
RRRAKGAMGLEHIVPN	16		1805.37
DALQGRCIGSLSADSPRIQR	20		2143.69
SVSALSAVMGVTLTAAIGGADMPVV	25		2318.11
ATGRQTPGATAVVAPGTGSQVEG	23		2112.62
GWTPGEDSYREWIQ	14		1724.02
EIPFVPMALPTKVLSAHRK	19		2134.89
PPSQNSSVGPGRGSEGDCSPE	21		2044.38
MSTQPLTAETKDMALEPKEQK	21		2377.03
RPAGPQMERAGNGSQGPGPL	20		1977.48
DGSLRVTFASGMEISLSSEPHILAGA	26		2646.35
SAGAPLAMGMLAGAATGAALGSLMWS	26		2364.17
LPGGENLSKNHSDSHRWASF	20		2239.68
RALQASLPENGSQQSIFYKY	20		2300.85
KEGKVGPPKLGIRKKEN	17		1878.51
PGVWLNTAQPLCKAFMVTD	19		2091.75
RGLPGPTGAVGLPGPPGPSGLVGPQ	25		2235.96
CAVLTWLLVVYADFVVT	17		1912.57
TTLSPGGMGAMGAQPAASMNGLGP	24		2174.85
AVLLYRAAGQRAVPAVLGSAGLVFLVG	27		2669.62
SYGMHSDDDANSDASSACSERSY	23		2455.72
QGLELAQKLADSEGLGLLNVGSGPEEP	27		2722.43
LQQAQAFYTFPFQQMMTEAPDMAVINAQEM	30		3481.44
VFCLKATVKQAKGILGKDVSGFSDP	25		2609.45
AGVRGESAGIEASGLEEPPG	20		1883.29
PPPPPPPPAPAPQPPPPPPPPATPAAA	27		2519.28
QLGLGNQTDAVPSPAQIMYN	20		2117.67
QILLDWASQSNSQYPDPSTQPTV	23		2576.11
AEKLRSVVTPARVQFKTYPGV	21		2347.06
NLVMYIIIIIHWNACVYFSIS	21		2513.39
RRDQKWHDKQYKKA	14		1887.33
PTAAPAKGMVPDDAVEALAGSLPKKE	26		2564.31
NFGMHLKSQEEEKPVVIHSPGFYTG	25		2832.57
KFQSEEQQQTEDELQDKL	18		2223.61
GGPHLVEEGDQILTARFHCSGAESFLW	27		2957.68
MDNFLLMAMAYDR	13		1591.07
KDGSNHKAESGALIEAAKSKIHQ	23		2420.02
KTFKVDDMLSKVEKMKGEQE	20		2371.06
LALNCDAPLDDKIGAESRNWRAGKP	25		2711.4
ALNSLLVAELPQFNQLAMRWLGQL	24		2726.62
PEEIWLYKNPLVQSDNIPTRLMF	23		2804.61
LLLLVCHCGKGAKGFTPIPGTIE	23		2368.26
VQGLGHVPAGVGMSLAIPVEVKPCLNV	27		2685.67
RIYSSDSDEGSEEDRAQRLLKAKKLT	26		2996.65
PPVAMLQIPVAPAVPAVNLVPPTFPVSMP	29		2951.06
YLLLIQTEPLEGVNITSPVRLIHGTVGK	28		3062.08
GPLKKAVRMMGAPNLIADSMEYGLSYS	27		2900.82
VPSQEHAQEPERQYMHIGTMVEFAF	25		2962.68
HRIIPGFMCQGGDSTCH	17		1859.38
FILSQPQLGQAVIIMVG	17		1814.5
QAAVDGARKANSTRTWKEVCFACVDGKE	28		3041.79
DLCQFDHGNDPLVVDEVALPSMIPFPPP	28		3063.9
LYFAHTHLTVTVTIGL	16		1786.36
AGDLSEPGQICPDSTLLSHLGKNGHNFLKK	30		3178.05
EEEQESKAELQRALSKANTEVAQ	23		2589.1
WAVLAQGGAAGAGAAAGALRLLWGSLF	27		2556.37
EAGAIKLELMPARPFSSSELQTDRAAGQQSTDE	33		3535.33
NNDGGIFDDPPALSEAGVMLPEQ	23		2386.91
SVKLIPKIEFLDLSHNGVLVMNNLQ	25		2822.77
TAASDQPDSAATTEKAKKIKNL	22		2288.84
AALHAVCRVLPSATLE	16		1651.18
DSGSTSGGSKSQSRSRSRSDSPPRQ	25		2594.98
QRSLQNTEEKSSSFPAPQTDPLGDPDQINEDK	32		3573.22
NCTRGENDCRYAHPTDVSMIETSDNTVT	28		3130.73
GSFPGGFPGGMPGNFPGGMPGMAGGMPG	28		2524.33
NRREKEKDYEGKHNSLEDADQGKN	24		2861.34
HSVKRASVPPVPGKPRQVLPPGASHF	26		2746.59
YFLSAASRPLCSGGHASNKEKEMVTS	26		2771.48
VVANAKGAMTGAKDAVTTTVTGAKDSVAATITG	33		3078.96
PKPGTAGRLMKQAAEDKPKPRPGD	24		2546.28
EMTNSNMTSEDFPAVSSPTQMMNKSGS	27		2909.56
VVAATGMAVALFSSVLALGL	20		1890.61
KFIDTVAEDAKRVLAKIEEMRSGRMK-	27		3151.14
NKTPPTAALSAPPPLIST	18		1776.31
VPAEWIHEAKAVRAHMESDKHLEA	24		2755.45
ELGMQGQLRLAAAAVLVVGCG	21		2056.8
YPILSGGDSGTCSARAYPSDHGITT	25		2527.07
QQRGWVFTPGVDDAESECGLDNFRTFD	27		3090.67
HSGWLGGKDVLPPAVEP	17		1759.25
RRMRSGSYIKAMGDEE	16		1886.35
LWMAGTLLAPPGGTPLER	18		1880.51
ESAPSQTDSDVPPETEECPSITAD	24		2505.87
LSTVIGLLSCLIGYCSSHWCCKKEVQET	28		3102.09
AIAGNPLGVDRELL	14		1437.87
RKAAEKQKKTAEKELLKKPEKGEEPSTEKP	30		3437.39
SQWEACRGPAESPAGTREK	19		2060.48
PGSMNDTCKIVLATPQFHITIPQRSKRNAW	30		3411.41
KSILKLLDTERPANRFHL	18		2151.81
SDFHGEMQATDASGLPASMIVPDAPQGPQAPVDPQVASASQAA	43		4249.23
SCARSPQREGRDTDREQLFREKRDPADSSQVMPWPQ	36		4261.14
AVYSAAAAVLAGVESRQGSLKG	22		2105.69
SSKASYELIVVAHDHGK	17		1841.3
RGSVEIGLGAAGDLLGKRLGRS	22		2182.85
LVPPIMFESHMYIFKTLASALHERGHHTV	29		3363.41
GAPRGGGRGGSRSDRGGG	18		1613.93
MSDGDVLSKNMRADDITSGYM	21		2306.86
TLKASEKSTMEQLVEK	16		1822.34
GPAGSCSFASAGGSAAS	17		1384.65
SSWSLWGANYMDCFESNETMGVWL	24		2814.46
ALLSAPNPDDPLANDVAEQWKTNE	24		2609.14
DGLMKVEVSEDFLSINPLPSSPFTYPVPK	29		3208.11
SRRTRIRGGCRVLVTV	16		1829.43
GASQATTEEVAAFFVADLGAVVRKHFCFLK	30		3214.13
RDLKPENILLDDNMQIRLSDFGF	23		2750.47
PAIYRHIVYSGGRMVTYEHLR	21		2519.24
KEGCEIGFIPSPVKLENMR	19		2147.82
RRHSMQAPVRMEWS	14		1771.24
RVEMALADPPWDFSPPSFLETSS	23		2580.17
RTPPQQKSPTVARRLSITSLTGKT	24		2624.39
PPAKGPISKPELVG	14		1389.86
LAVYFDYSCEGDVPGVLD	18		1962.41
AGDDLVSPALELSTALH	17		1709.13
TESAGQTQGVAVTASAGV	18		1633.99
PMKEINLAPDSSSVVVSGLMVATK	24		2474.28
DIVLMTNNHAQVGVRLINSVNHYGLLIDR	29		3276.25
ARKDGGQDGAGNGSTGHSIHMP	22		2150.6
SAGSMNMSSYVGAGMSPSLAG	21		1962.49
NINRGLLCLGNVISALGDD	19		1957.53
VLISISLALQIAVGVLLIFLVR	22		2351.37
STSRAWNGSSVTMFILLGFADHP	23		2495.14
LHIAAQNNCPGIMNALIEAGAH	22		2258.94
RVHLRPLKLDESLSKDALARKLAALTPGFTGSGADISNV	39		4119.33
STVILVDADGHVTFTERSMLGSDPT	25		2649.29
MDLNGDGLTDVTIGGLGGAALFWS	24		2381.03
KVLRHCKRCRNVYYCGPECQKSDW	24		2972.81
KGPPAAAATSAAAAAAAAAATGTPATSSS	29		2370.91
PGRLRPALRPYLGFLDRGSPGAAVRGAVCGL	31		3194.22
NSPSAPRVPGLLDQSNPLSTPMPKKRGRK	29		3130.05
SVKKETAKGTKKAIKQKNINLK	22		2456.31
DLLLGDIFLVKMCTPGEALEKCL	23		2522.43
LSASVFSLLAIAIERY	16		1753.3
CILRASTVEPAGERSKTALLITS	23		2417.15
LPLLSLLMLLLLGAGAPGAWGQAGSLDL	28		2761.82
NGSIVSMNMKDAFPRSIEM	19		2127.75
PMLMMPPPPAAMGPPGAP	18		1760.47
VSSLSSEGDYAIPPDACS	18		1798.14
ARELEELNVPGEIVESLSSSEESL	24		2617.17
-MDLPVGPGAAGPSNVPAFLTKLWTL	26		2535.39
PGSPGPKGSPGFPGIPGPPGQPGPRGSMG	29		2625.39
AVTKTHVMLGAETEEKLFDAPLSL	24		2601.37
LGTSEEDGMVGTLYD	15		1586.91
LDLPAAAKSGDGLAEENSRDD	21		2144.52
SIPGRPDPGAQPGASLAHAASTSPLTS	27		2544.15
ARELEELNVPGEIVESLSSSEESITRL	27		2987.67
LQGHSSIAGLLLKPAN	16		1619.15
RGSDGSSGPPGPPGSIGPKGPE	22		1990.43
PGGPMPGPHGGPGGPGGPVGPRLLGPPPPPRGGDPFWDGP	40		3743.83
PHVVQENLHSEVVEVCTSSTLKT	23		2537.19
LLTNLDKSLASGLQTTA	17		1746.25
VFLANHHCSKMWNVEKIHSEFGAPTIAKRLIS	32		3665.78
PGPGLGPNPRSSGLGPGL	18		1630.11
VSSKPKNNEQIGA	13		1371.7
TLMTCEMLRKKSGMQIALNDHL	22		2534.41
FLILPLTFYHVVDETSPLK	19		2232.94
ASHLGTADMATFLVNSLYMMKTTLALFEFTD	31		3441.45
SSADNEISEMTTGPPPPPPSVSPLAPPLRR	30		3098.89
SKYESVMKTEPGV	13		1454.84
ASLKTSSTAAQETLTSDVLFPTNEEQDPS	29		3068.66
LQFITQREKPLALYVFSPNDKVIKKMIAETSSGGV	35		3910.14
VLPRLVELMSSSELNILTPSLRTVGNIV	28		3052.08
YRNFCMAFGGHKTLTHLTLQGNDQNDMLPPLCE	33		3766.81
QPMQLMFEVERGSHAAFVVALGF	23		2565.35
SNTNMLRKGPAEDMSSKLNQARSMS	25		2754.46
CQEEQEVNAESKAMVLAAFVQR	22		2481.11
QPGGVPGAVPGGVPGGVF	18		1549.04
AMGGAFSSMAAGMGPL	16		1455.95
DSSGPATTLNQEQNADPMAGLPLAGIL	27		2682.36
TADTLSGEMVSTSN	14		1412.68
PNSRSSRNQTHGAMKA	16		1742.12
QMAQVFEGLCGVVKHGMNRSD	21		2306.98
LGLEGLQSGSRAQRETGLPFPTSFPTPSSIGAMSER	36		3763.73
LLSLLPSMEFTQTPMAATTATVSASPEISS	30		3082.96
NRWKLASQVQVQREPKETAKKKAAEH	26		3061.88
VVRTGQNATLKCT	13		1390.81
LTVQSALPDVGSPRMAEISKSSL	23		2387.08
KNQETVQPRNNDLY	14		1719.05
RCLLDATVAGGQARLQASDRYRD	23		2536.14
FYHGTKAALVGGTTMIIGHVLPDKET	26		2757.61
LQKLALEKGNLSAAACEDLASLLTST	26		2661.45
-MGSFNTSFREGFILMGFS	19		2010.59
AVITDFSARISATLQDRHERL	21		2399.99
GRPGPGPSQSPGAQGPS	17		1533.86
YISYLVAPGSTSGPSRLN	18		1882.36
SPYTLGLTNVGIYKMDLPHGM	21		2308.04
KGDPGIPGLDRSGFPGEPGLPGMP	24		2349.02
FPFRTFGKGLIKKCKTSPDAFV	22		2488.3
DWNGTVVMQKADQS	14		1578.92
NSSLIKHQRIHAGEKPHKCTECS	23		2604.3
GAGNGEDVGLDNFEGS	16		1537.75
ATPPGWQATSPGWQAPPQG	19		1934.37
LAASEDGTVYVGDAHTNTVWKFTSTEK	27		2928.55
QAVKDHNVGSPPKSPTHA	18		1870.31
VCYMPESKYAVVK	13		1517.01
EGSLLFEAASLLLWGDAGLSLEL	23		2405.1
ACEYLSEEDYMD	12		1467.69
EEAATATAGAGAAGPGASGVTGV	23		1873.28
ASAVASPPEVVRAAQK	16		1581.01
PVPAGTTAAAIPRRH	15		1514.95
LTVAPAGCAVSALATSQVGAWPAETPGL	28		2639.42
FLVNFRDLVRRQPLSHCDLVLLSLSLTRLV	30		3524.7
RCRSTHLGPALQTQC	15		1671.14
MAMYKKSLHINGGGSAAEQR	20		2149.77
GPSCQDCDAGYTRMPSGLY	19		2021.48
NSGSAAAAASKPGEKGDKV	19		1745.13
PMQPPRPPAPAPVPAARPPPPAP	23		2307.05
LPGTAGGPGLKGNEGPAGP	19		1647.11
CSLKIQSTEPQDSA	14		1506.84
GVVGGGGGTKAPKPSFVSYVRPEE	24		2376.02
LKRQLHTQEGIEPSWQRWF	19		2440.06
SSGRVGGTGLSAAAPV	16		1386.75
FSSCVDMGQGLLAR	14		1483.92
PSVRESADLGEFSPSAAVSTLFQP	24		2493.05
PDTGARLSDKDAQN	14		1487.73
GPSPARASPVNRPSLAT	17		1678.1
ANDVNMIKTAHIGVGISGQEGMQAVM	26		2672.5
ATLPRASSVISTAEGT	16		1560.94
LGTQRDSDENLSDTLQK	17		1920.27
TLITAPSGVEAQPVHDLPV	19		1944.5
SCRIAMMAATASAN	14		1397.82
AVPPPAAGNAHLQPVATLYPGRA	23		2268.93
KTPPVAEAGWNLYIVNTISP	20		2170.79
TYEPVVRVPENNPA	14		1584.94
QMTAAASGSMSVPLMR	16		1638.17
SPEDTSYDDSDILNST	16		1758.93
LMGLTDVLSVAVQH	14		1482.98
RGPPGESGAAGPTGPIGS	18		1564.93
AGPPPKRAAPSGPARSGSGGGMR	23		2119.7
CVPVIPLPSILKDDFNGNLHPDLWPEVYG	29		3249.19
VASANICNVVLMRY	14		1553.07
SSGGPVLSLAPLSTT	15		1386.78
LDEAVHEYKEKK	12		1488.83
RTASEPSAQLSYASSGR	17		1768.09
LCWARALPPRPGA	13		1407.87
PTRAAWSAARASGT	14		1402.7
HSSLSLQMGPCQL	13		1400.83
VCEHVQVHTGEKSYK	15		1744.18
MRFGESNSTTWFQT	14		1692.03
PRPSTSQGCSRDAS	14		1448.7
EAGESPPPAPGTPKA	15		1405.72
PQYSIPSSYHKLRA	14		1647.06
DTAQLDTDKLALPMSPSPLG	20		2070.63
LSDTAIGMMTRIAVL	15		1592.17
PAGAPGAAGPGGPGGEPGKSGA	22		1717.14
AATLVSEQPLQNYLDTEYFGT	21		2360.87
ATGYISSAFFFGTA	14		1439.77
LFTEGGVSWPRLGF	14		1566
RVINEEYKIWKKNTPF	16		2065.64
YGVCPAAFEDTPAR	14		1496.83
GKNFVSQIVAENLHPKG	17		1838.36
SDGWVGLGCCELA	13		1309.66
LEIYDGGDASAPRLGSFSGTT	21		2114.55
PLLGSEAEEALEAAGR	16		1612.98
SEPSNELSITADEA	14		1462.67
LSSPEGGLFQRHHP	14		1561.93
VLNKVEIGLDQSLSMPDDSY	20		2223.78
SLLRAPKSPDATVDMGRHEFTY	22		2492.11
YGTHVVAGAPPSAKMLTHPVL	21		2146.85
ENMSSGTADALGLSRAILC	19		1909.43
LMTAAKLIAPVIETSFAV	18		1875.56
AEALVLMGTKANLVTPRNGEPLL	23		2408.21
EEVDEDGSGTIDFEE	15		1670.82
GGSPGRRGPAPAAPASVPYSGTGQPGG	27		2406.98
DRKLKTDREKIEKQPVHERN	20		2520.14
DPAVEKRPSRTGGKVIKSASAT	22		2255.86
VLQPYEHLICGKNANGVLSLPAY	23		2500.27
VNISHPDMVDYRR	13		1601.98
RARIGENCSIGPNVSLG	17		1743.22
GGRGLWHDDLLEPATKPSITGKF	23		2496.17
QKQQEIAAAAAATGGSVLN	19		1828.29
GCELAMMCDIIYAGEKAQ	18		1946.56
GALSTQTSTASMVQPPQGDVEAMYPALPPYSNCS	34		3500.37
SAKLKLEPGKADPFPTAPAHGACLP	25		2517.29
YHHHQPVPGYLDMPVVPGLGGPGES	25		2641.35
TGSKAWNSSATSDPT	15		1509.74
GRALAAASALVAAPGL	16		1408.88
-MPGWFKKAWYGLA	14		1537.06
RAKEPRGVNGVGSSGPSEYME	21		2207.7
VKTEGSLGRVAEYTSL	16		1710.15
LSAGLPPLKASHSAHSTHSAHSTHSTH	27		2757.37
SCRPDCPTGMEY	12		1358.67
RYFWVSGLSSTTRAAD	16		1817.2
GTLPSLLLGTLLTFTSGALGANPGL	25		2385.2
CSSTQFLCADSEMCIPIWW	19		2220.84
LRRRRLDGAINRVPVGFYQ	19		2286.95
FIPALFKARMAHKKSLWTIEP	21		2485.34
DMRASPDIISGRMT	14		1549.97
KLQKLLLHSNRLASLESGLLDSLRA	25		2776.67
YGMYSDDDANSDASSVCSER	20		2172.44
TPAGRRLSSLPLAT	14		1439.87
AETQATKAIVYIEEMNSMA	19		2100.66
VKEDTLACGVSVQKRGMMVTGSSTG	25		2542.31
FPRRKAESIGLAMARTGGMVVIT	23		2462.31
VSGVWWAFTLIIISSYTANLAA	22		2384.1
LGHPAGARGRGELCLDLPEAP	21		2129.73
GGFPLPPLSPGGGAVAAALGAPPPPAG	27		2294.04
EEGTVELGPKGLWKED	16		1787.2
AKPSPFEGKTSTEP	14		1475.8
AAAPTSPATAGSPATAAGPATAMEEAK	27		2398.97
TVSNPEEAAYIQEITTADGQMV	22		2367.89
PSSQGFANSVAAAPSARDK	19		1861.24
RPGADGGRGMPGEPG	15		1410.74
ATKVKVLNMAEIQT	14		1546.07
AIPPLKRTNTVRTSRE	16		1839.35
QAARQASRSTAYEDYYY	17		2043.35
KSLKGNSHALATVTAIIDGT	20		1997.58
GKKASRMKKEASVKFH	16		1832.42
LPADAETLPGNPEDHEK	17		1833.18
LTLYVYLLQCLNSE	14		1672.19
AELMAHPGYPSVPPLGGCG	19		1853.42
QPQNLIMASLPGVMAIGPGEPASL	24		2392.2
KPGMPNVSNDLSQKLYA	17		1862.38
LLAYEPLGPALLLAPAPTP	19		1917.6
HVDHPSLQSPITVEWR	16		1901.35
EHSAPKWNWNCAGKYKWSS	19		2279.78
VLILGASGGVGTFAIQV	17		1602.18
DIKPGTPPISGRSTTPTSSP	20		1996.48
LRIDRACRQETFAY	14		1742.17
LAALASVLAGLCYGEFG	17		1655.19
RSPMAAFLMQTKDNPMKAVGVLAGIMAL	28		2963.06
PKYCEPVVKGEANER	15		1719.15
PSQTHNNLYAWGQETGA	17		1874.21
TRSVRGGMRARPPAGP	16		1666.15
SSFSSSGTGFGEGLKAGSSWQC	22		2167.6
QSPALRDRHWHQLMTAIGV	19		2216.84
PAASSIWSPASISPGSAPASV	21		1940.41
TFNDMFIRISTRLPSKYLYGF	21		2570.31
LTPQGTPVDADDAQKQLAA	19		1939.38
KTLRIQPMQEGFQL	14		1689.23
SQIIGETSSASTGYFS	16		1634.94
SLTDAFSNCSYGHL	14		1514.82
DIIESTHDYWRA	12		1505.77
YKGLIGDDNYLALKNSQGKYL	21		2374.02
NQLSRKHSLDDGVVAMTVVLPSG	23		2424.12
EISLYSEEGLKGEQVKL	17		1922.43
RVHSDERPYPCPEC	14		1688.04
LEEPRTVPPAALSPRG	16		1690.15
DLITRMLQRDPKRRASL	17		2069.7
LPGSSVHGFSRKKR	14		1556
QRPVIPPQSHRDDRETLVSEH	21		2497.03
KHPQRGYLPVQSVLEADYNET	21		2445
LMMSSCLWASATPHPSLAWMV	21		2320.1
EEDDGEAEDAAQPSRSPAPQ	20		2099.32
RGEAAGSGKPVAVKEPQELPPKAPV	25		2513.25
LKEPIHIPKTAPATRQKG	18		1985.63
AQQPREIIMESSSTP	15		1674.07
GVGGVPGVGIPAAAAAKAA	19		1534.06
STEVIQPSKSTARTHGVN	18		1912.35
PSQPGQASSNASTPLPALPLYPDPVRL	27		2774.51
LPNGDYLNMSPSDAGTAGTP	20		1978.4
DSFPMEIRQYLAQWLE	16		2026.53
LPGMTPQTPVVTPKQ	15		1594.13
DFNNEIYCQDASCS	14		1608.85
CRNVAKLLYMHMLGYP	16		1909.6
LTLKVLRSSSCGDT	14		1479.91
RPTQNTFSIAYGSGSMKG	18		1902.37
TTSFVLRGLEPGQEYSILLTA	21		2295.94
LAAIALESSENSRSTPEEGEE	21		2219.59
MFVKISQPKKRAETLMFSNN	20		2370.12
QPAGVGAGGLCAKSNPAGFLESKS	24		2246.87
GGLMGPSSMSSMGMNSTRAVGMAPLYA	27		2662.52
PGKPEHLLEGSTWQ	14		1578.96
AQTELGQQILADFEEA	16		1763.13
RSVKESSNKSKKSSPQTGSLHPE	23		2499.06
TGPEYEALDALPDAERRVRRL	21		2427.99
SRRTSFSEDSSLGRSSQGNTGSL	23		2416.82
LAWSHASPSAVPQV	14		1449.82
RMPLHEGSPLGELHR	15		1729.22
VSEGGVLSESSTTATITV	18		1738.14
VAFCIAFGLSYGMVGALQFE	20		2123.81
SSGRKARGPQGDGLAPQG	18		1739.14
QRSPGDVAAAQSPGAQDM	18		1786.15
DSEVAQAGKAVALYFEDKLTEIYS	24		2648.26
VPAVGFTLLPSLGGFLGAQYTR	22		2264.99
LKSKRKDNLNDDGVDLKTQPVRNT	24		2755.44
PTLGSPQELIFSVQYSVITPLMNPLIYSLKN	31		3464.57
DSDDDLPRLGSSREGSLSNSQGLGWY	26		2812.29
AMAMVTGGWGGPGGGGDTNGVDKAGGYP	28		2538.19
SVMDLMLISTIVPRMAIDYLMGHGSL	26		2864.9
RSPPLLLLLPQLGIGIA	17		1771.5
QPSEVELEEYYPAFLDMVRSLLEGSIDPTQYEDTL	35		4078.99
LFSMNLYTTYILMGRWALGSLACD	24		2740.61
PGPADEAGSEEAGPAGESRGSQASFM	26		2492.92
YLARFKNDREKALKAMEMTWNNMEKK	26		3247.19
HQGLNGNMNLDTLEG	15		1612.98
DGKIYATGGIVSSEGPALGNMEAY	24		2401
QLSTHSEDAEEFDFGDT	17		1928.14
LLRTTPGTADSRERVSTG	18		1917.36
VLEGKGAGKKGRFQGKATKMSRRAEV	26		2790.67
KAMESKLLIGGRNIMDHTNEQQK	23		2642.41
SFVILDWDKPLNDTVTEYEVISRENGSFSG	30		3419.16
NVRDLDFTVDLDFKGQLCETS	21		2415.96
NPTIGASFMTKTVQYQ	16		1786.27
FCEGPSVRNLACMDTHVIEMVD	22		2467.16
ELPGFTLPGITSQEPGLEQENVVSLEGVT	29		3041.82
MMSHFLCAVSEKPPSGEKPSV	21		2261.95
NMTAVGITENVKGDAKKFE	19		2052.61
EKWKAKKMEYLKEKN	15		1953.55
ELRAEITGPDGTRLP	15		1625.03
LAGLGPGEDAESDEDSQPEDPGTPSSP	27		2655.02
PYAPPEWSQGDSGMTPVPNTPRLSPEQH	28		3076.75
-MAAPEVLESDLPNAVALLKNLQEQV	26		2675.49
ARGKEADISGGQVSPGE	17		1658
NTSHKDYDLSIANGLFAEKVFDL	23		2598.2
SPVQANSSSGKTAGAPTGTVPQQLQVHGVQQ	31		3060.81
QETLNLEPDVAQHL	14		1606.97
RQKDGDDEWTSVVVANVSKYL	21		2409.94
ARCDASIARLSAE	13		1362.68
GDHMGMHTGEKLYEYKECHQ	20		2393.96
EKKLDVTKENMLPENIAYLPNADLN	25		2873.65
LKQNVLVPREESSSVSDMEFHK	22		2560.2
AAALGNRSDAGRPPL	15		1465.83
QSRGFGELLSTTKQDFVLE	19		2155.68
SDGQPGPPGPPGTAGFP	17		1535.87
QGIPYTLNGKKVEVAVK	17		1844.45
SRSSSLRSSSSLSSQGSVASSIGSQTSFR	29		2921.48
PSEKPPTTELPGMDFADLQDPPMFPIAHLISRGPMP	36		3932.08
DPTAFKVTVTVVLILLILITIAGNVVVCLAV	31		3209.52
YSYCSRSPCQNGGTCINARTSFICACRHPF	30		3344.2
GPTGPMGAMGPMGPRGMPGERGRLGPQGAPGQRG	34		3274.3
QVSMEAGTVHVVIVGGGFGG	20		1901.49
SLFTRPGLGTMVFR	14		1582.1
LLSTLSNGNSSKQK	14		1476.86
ALPRSPSAPGGAPTPGQN	18		1675.08
DKLCATMKLVSHLTAQLSELKEQMTEQRK	29		3361.4
WMLLAKVAGASPMPDYSTVIEAWERMSS	28		3128.04
PGPRPSGTGAAGLPSG	16		1378.73
AVLPGKQVSPLPAQEGQ	17		1719.23
WNLKQQYYTGYTESEVLEVMRHMAKNVVRVSENMTKF	37		4511.74
QMQGNPTMVPLPPGVQPPL	19		2001.69
LQPPSTTPCPTVMRAEVPNQT	21		2267.9
LMETLKAIRLDGVDVIGYTA	20		2178.88
PLHQISDKVLYKNPARYYPVTNANRERGHNDQEEK	35		4182.12
DVQPAISVRPPDDMS	15		1627
STSPSSMGGILYNS	14		1400.72
FGMLKGLVGSKSLTREDMESVLDKMRDHL	29		3294.31
HALGDLVQSVGVLIAAYIIRFKPE	24		2610.47
LKDLLDMMIAEEESLKERLIKSIAVCQKE	29		3377.48
FMGFAASLYYPQQAIVFVQV	20		2279.98
LQYFLRGGTGLAAFSINQDT	20		2172.73
QRALNPLAPSQDTAMHVPAGSVTS	24		2449.08
GGSVDSSKKTSESKN	15		1510.78
TVIEQLDANRIRGNLRELSK	20		2325.96
LRIIGQLALSGFQD	14		1531.01
GNSSPPNSHSASEVYVNEELEKDMQR	26		2905.43
APPPAAAVPGPSVPQP	16		1452.88
QVYPLINCMEGIPGGSPYAS	20		2096.7
FASFMLGLGALVFSLPKFF	19		2092.85
EDLHRASLEGKSAKERPL	18		2036.53
YPALPNHGGPSTMVPA	16		1609.06
VVEPPSNLIATEVS	14		1454.84
LVLTPEQKTWLLDWN	15		1856.39
KRTGIKYKTNTSP	13		1493.91
LKVSDTSSSVSTATSTASE	19		1858.19
GPSPASPALPEGPRPSRP	18		1770.21
TPRVRKQTRLYSAVKE	16		1932.48
DCHFLDEGFTAKDILD	16		1839.23
AEEPTVTAWGLEGSS	15		1533.82
APTPLLASLPAALPMASG	18		1678.27
TRCPKPASQMGCSASGYL	18		1857.39
TSFLPGELVPALAETAR	17		1772.27
RFPDPDADLELEPAAE	16		1785.1
TALTPDMLAAEDAE	14		1447.76
AHVRVNWAMLEGCA	14		1557.02
NSSGSGGNVGPAASPTRSSDM	21		1936.28
LMYLGSLLFSSSTTAYL	17		1867.44
QLLGKMKTSASPFFLA	16		1739.34
SVVHGNLSEEAAKQMRS	17		1843.29
HLGPPPDDLPSYSANYS	17		1830.17
QQTLNDTVGRKIVMD	15		1718.19
LRSAPSLQSRRSSFS	15		1679.06
GPGPGALPAANAYASIDF	18		1689.1
FSHLSRLEGLVLKDSSL	17		1901.45
YLKPKGPQSLEIDTLMG	17		1890.49
KMHNYNYGGSLQET	14		1641.99
AHPGTAAHGESASPEP	16		1515.77
SPLLQAFLHVGWNPAR	16		1806.34
EFACAPHGYGAIAAAP	16		1545.94
QASEPGLFSVGLRTG	15		1518.91
YTEEPAQTSCIEE	13		1499.74
ALLGLKGNLEMTLASR	16		1687.28
LPTNIPGLGAAGPTGMFFGSAP	22		2073.72
FIPKPKPVNSMPTF	14		1603.15
LGSEEALGAGTQGPSTPQAWGHL	23		2264.79
YHAQVGASDLYNYFT	15		1749.08
AGGRRPRSSGSPSSP	15		1455.74
TTLAISYLGRHTTEA	15		1634.04
ATYSVSDAVATYYL	14		1523.84
LSSSPADKLDSRFR	14		1578.92
PGPSSKSGGGGGSSGGGGGGP	21		1557.87
PAMKAFVNLPTENELTFNA	19		2107.68
FVMLAVSLTPQTQGLIG	17		1775.41
QGRLTVAYHARARSAGH	17		1851.3
LHTQEKSYQCQH	12		1501.82
VMPRSSVNTQPSMKEESKMNL	21		2394.08
LPPRSESFSISGVQPARTPPMLR	23		2524.26
YGTYLCVASFPGAPVPDLSVEVNL	24		2512.22
TCHRVVSPQASFASCVYGQCG	21		2200.78
FCEFLTLCNLVLDCATCGSCS	21		2242.93
EGTRQAEAGGGAKALRPGLVKAKC	24		2369.09
EMYSASKPLKGARIAGCLHMTVE	23		2493.29
SCQQSSAAASAAASPQLSSEIESLL	25		2436.97
VRTSEPLHDAQILNQMVTSSSN	22		2428
FCRAQISMTTTGHLPL	16		1776.34
YSFRNLPSSASPPQPSP	17		1832.22
GGYAPADFSIGPMTLASAGT	20		1884.37
LRAAPPIRAAPQVPTAPPAPQMPT	24		2449.24
EPAENSQDLGSMSSLGPGISGPRGQ	25		2472.01
PATCGQAGDLWGPAASPVGGGRLDM	25		2385.03
TNTQDPFLMFERPSKQVYQSES	22		2633.2
PRPSQSSLHNRGTPLVLGAPRQSSP	25		2640.32
DIKKTHGGSSGSRGYYSSAFA	21		2176.62
SQSLARRQGPGGEGPPASW	19		1938.36
LAADPSTCEICAYAACA	17		1673.11
WEVSALSRAVQKGFTKDVLKHL	22		2513.27
YQQGLTVHTGTHLLSMQGSP	20		2155.74
TGNAGGSTEDLSSLDE	16		1552.75
TKPGPAMRRAMAEAVVGDD	19		1972.52
GWPEGGRLGAQWGSCCSHL	19		2001.51
LEPTGDFTAGHREPPG	16		1681.02
FPRCGPLVLAPSLVVAGLS	19		1896.6
CQSRSQQLITELTGFMK	17		1970.55
VKTEAPIQPEEQASASM	17		1816.25
PEQLAGVGQGRLAQERSAD	19		1982.42
QVGFIDSEKRMNVALTRGRRHL	22		2584.33
GSEEARLSVLPQVGKDGITRD	21		2227.77
YYYEDGGMKPRVMKE	15		1866.35
NSGSSLGLSLGSNSTVTASTRSSV	24		2269.75
SSPNIINQFGVPPSPANFIA	20		2070.62
VDECAGNPCRNGALCE	16		1651.03
RASGELMTVAKWMREFL	17		2025.66
QQLLKRMLVRKLCQPQS	17		2069.83
MTITSQTGLPEATSQGTL	18		1836.32
NKQTSSEGSSHKRSSSW	17		1893.19
QHPLDSQVAMNEFP	14		1612.98
LLGALPLPLLLLLPLLLLPPS	21		2190.24
YERSMDALGKLLRTMMWDN	19		2331
ASSGQKTVDCMTTMS	15		1546.95
FPPSAHQQPPHYTTSALQQ	19		2135.6
AMAASSCGTAAKDDSV	16		1484.81
ECQEVGYAYLELWPM	15		1831.31
KVVKILQERNEFMNNNSSE	19		2279.84
KGRKYPPMDPDSRA	14		1618.02
DMWSDSPSCTPSSPSVFSL	19		2030.45
NVDQDSYLMKQQEHQ	15		1863.22
MSKYREQMFRLLMASKKD	18		2262.99
LMELMNVLELRKYEAIQLTFKQ	22		2711.63
RDVHTKGIMYRAIEADIEK	19		2245.86
SRGASPIGPTVLAGLVV	17		1594.14
LFLQGVAAVFMFAFASL	17		1832.48
LSGCPIAAAEKLAMSQD	17		1705.21
CFSPSGHILASCST	14		1409.78
LYGTTKAIELLDPTANGFPTTTP	23		2422.07
VRRMINLHQLSLDHNLLDHL	20		2438.18
QMLLLKVSAHITEQLGVAP	19		2048.78
AIVNNAFKHSMEVG	14		1516.94
LPQEATIETTAISSSMV	17		1778.25
LILSGGTGTCSGLRS	15		1421.86
GPLRERLTIWAAMDSIPAP	19		2094.73
GMHKNEAISQQLHVLRKE	18		2118.73
EELASALRRDSGQAFT	16		1751.1
PARMGPPATPGVGSTSWASQE	21		2084.58
MPLGISLPQVELTGFREATPGQQAE	25		2670.42
FPSDASANSSLLLEFQD	17		1841.19
TGVPATPQGPKSPLWAAGLARRV	23		2331.05
TAALLFMIGALVPFNVILD	19		2018.78
PVSPEKDATFPTPVALCIPHSP	22		2303.96
SLAKIGFHLSHKVTS	15		1625.13
RSYLEGSLLATGALMGADELA	21		2138.73
SLSFCRSNVIDHFFCDAT	18		2062.54
VLMVLSLILCCL	12		1319.98
DVFLPCEDPPPTPQ	14		1554.92
ETPKSCTKSSKNS	13		1396.7
KRSQDPTPEPRDAA	14		1567.85
KGEILGLLGPNGAGKSTL	18		1725.31
HRGYPMRAYKLATLA	15		1748.29
LTAEGDLNIIMALAEKIKPGL	21		2210.99
GPPGLDGFHGLPGPPGDGIKGPR	23		2195.82
GHRANLACSPLGGGEPS	17		1623.02
CSVRSAATILASVREQ	16		1691.15
RLLNTTDVYVLPSLNPDGFER	21		2420.03
PVTPAFYVSLWDALNFLELP	20		2292.95
PPELEPGLFDPQPAMVGSLLYPEPW	25		2780.56
QDPDVHFKYIQAACKTGQIKEVE	23		2648.33
KPPGGLEVVSGLEELLGEDTIDQ	23		2396.01
VYGASYHSMSSMARAAFSEDGALVDG	26		2680.27
DIKGEKGDEGPMGLKGYLGLKGLP	24		2473.27
YDAYDAQVFRLPGPSRAQRLSTC	23		2615.23
GYLRVGDMGGFAIWCR	16		1801.35
TSDSGKLNQKPPSSEELEGENPGKEF	26		2805.34
QTEEPAQDCLNWGGMDSKSGMDSSSDDNSRD	31		3363.86
AASPGHNGTSSLTGSPAPSPAASPGHDGAST	31		2745.25
YYATVNELTPVGTTIFTGFSGDN	23		2468.01
DLISANMENSLASIGG	16		1591.99
PLLGSGGFGSVYSGL	15		1410.82
PAEAALAGGGLPPPSPSGHPDQAGTNQHFVMV	32		3108.91
LSGFTDSGYERISEVPELPEPRHTYEQIPGA	31		3476.23
KPMEAPAAALPSRY	14		1501.94
NMAGKHAELGNHAEAAQ	17		1749.14
RDMVSKVQCYDPSE	14		1657.03
VDGCGFEAGTRVAGMGPSGV	20		1867.37
DQREKASIMYSQSIDTVVEF	20		2346.88
VDMLMEDKVKSDSGPQGHHRPGPVHSG	27		2898.63
LLAVMAYDRFVAVCKPLHYMVIMN	24		2798.84
SSPAPAPKKESSPKSHESVSS	21		2124.56
RFDHILFTGSTGVGRVVMMAAAKH	24		2602.43
SGSHTRERVAGGSTIPQEL	19		1982.42
VTVLPVPAPGPVQGQNYSVW	20		2108.73
QQARKVPGVTAIELDED	17		1869.31
EDVPALPPPCEEPPGTLLQRKGWPARQR	28		3139
RVAPRFSILPMSHEIMPGGNVNITCVAVG	29		3067.09
PRTLMCHDMMGGYLDDKF	18		2130.76
VYMHIRVLVAAYLFQTG	17		1981.65
LLMDDMGWGDLGVYGEPSRETPNLDRMA	28		3139.94
LAEQPQDEWTTREFQLHH	18		2265.7
LHVQLADKDLYVAEALSTLESWRSRYNQ	28		3307.1
SYYGTMDTVSLSGTVPVQMLLEIGL	25		2675.5
FNPFESGDSGNLIAYGGNNFVFVG	24		2523.07
LMELINNVAKAHGGYSVFAGVGERTREGNDL	31		3319.19
FPGAKGEIGMMGPPGPPGPLGIPGRSGVPGLKG	33		3084.18
LNMSSSPGSSGMHTSWN	17		1780.16
SQPTCIKSCERPVLVNA	17		1845.4
HTATPATVSRAGILYINPADLGWNPP	26		2733.46
GAQCQAAGGLGSGAAHALRTHGYCAAYETLY	31		3069.83
APQLPRGLGGIGMGLGPGGQP	21		1930.6
LHPPGSGSQAAAVSVQTTP	19		1805.25
MKGFHFADSKQNVPS	15		1693.12
RLLCESGRSSMVWVSASPCPHCG	23		2463.18
GCPRVPGAVASPQS	14		1325.69
EEEEMMDEGKNFNSEIEDLEKEGNMPLEDLLAF	33		3876.7
PLGGGGGIGYEANPGVPPATMSGSMMGSDMRT	32		3053.93
RSGSRLSLCPSAASL	15		1504.92
LLSRMEPIPPNALVKPNANDAQVLMWR	27		3075.06
NMALAGGPGPGGGGGGGGGGGGGGGTL	27		1954.51
TSGSNTFTTTNPSSAGIAASS	21		1959.29
VMSQNLAYYTAMLGE	15		1691.17
SFQDTGMDHHALLKQFDHLN	20		2354.89
TPMNATSAFGPNLRYL	16		1753.23
EWGSAEGSSTSWASSPALES	20		2026.32
NRSLRFRLVSGQSVQSCFMQG	21		2401.07
VWLAVLHRVTIAEQVKHQTKCSICRQCP	28		3248.32
SQTAVGSNTSLIVVPWTNGGPYT	23		2349.93
TIPRPEPPPPVVPVKHRTG	19		2074.73
QGPPAKKAAVPAKQASLLQHPGKAAVKA	28		2763.69
DSPLGAAVTLAHELGHNFGMNHDTLER	27		2903.59
VQVQSGLTIAVHFEQPFQIL	20		2254.94
EDMKSWKIDSNGGDQWKVE	19		2252.72
YGFVYKGHERFITPWPW	17		2183.75
QLAAEAGRRLGGQVG	15		1482.89
TYVNTIGHRASEQALQLGSL	20		2158.71
TGSNPTSASDDSNGLEWE	18		1867.07
EELNDDLLQSDNED	14		1648.81
CGGTESMSQAPYCV	14		1432.79
QAGLPRPATGFQVTWAEVTTESR	23		2503.1
LMMGTVVPKMAANFLSG	17		1767.45
HVLSVTQPLGSSEPALLL	18		1861.45
HHYPAPSPESGGGCG	15		1452.73
PAGPRGPPGSAGSPGKDGLNGLPGPIGPPGPR	32		2885.71
RPWGDGVAADCCETTF	16		1728.09
EFSTREICSLDNGGCDQF	18		2021.41
LHNSAGHLNGPART	14		1444.78
TVNILTMGYWPTYVPMEV	18		2114.78
NDEVKVVTGKDGQTGT	16		1648
AAGAPGPQGPVGPVGKHGN	19		1668.13
LFTNCIPFSLYLENG	15		1731.22
GCEHGCEALVDTGT	14		1391.69
QMAAGLPLSPRGLGDSGS	18		1714.19
SRTDSDNMADGEGYRNP	17		1885.13
CTHESPLETRNIAF	14		1617.99
PPAQAGALLLALPPASSR	18		1730.29
AVRRIQPLSTGTMTGLAIQFAL	22		2345.14
LATEAYERRIKRL	13		1619.08
QTQSLSTPRSALSHPGG	17		1724.11
HPHLSFMA	8		939.21
TRAIQVTIPPGPEVSV	16		1664.17
NVQQIDDGWMYGTV	14		1625.99
LCPKACEGTGSGSRF	15		1512.92
AEAGVAASASASSPTVSSL	19		1663.01
VGPAPGMRPPMGGHMPM	17		1720.37
YKLVMLGAGGVGKSAMT	17		1683.32
ESGVPLPSPMDLMYKIL	17		1890.54
SRYAHWVVSQPPDTYLKPLMT	21		2490.18
VVSENLWQFVES	12		1436.76
PQPLRRAASGGSGSDSVGPPAAAVPGPLSRSTSV	34		3187.99
WACKRGTPPIFSWKG	15		1734.26
DDYAESLGESRYME	14		1664.9
VSGWQTFLQALGYF	14		1617.05
DRLNLPSVLVLNSCG	15		1600.09
VRSAGMGKEGAGLKEECM	18		1853.42
SYSSCSKKKESGA	13		1361.65
SKKVLRDSRIHHLRLLNILG	20		2369.18
TPHGVRTQTIHQWPST	16		1846.28
LSEVNASTLLLGVESQH	17		1797.26
KAPIFVVTSNGMKW	14		1578.11
RATAHAPQASGTQPQL	16		1634.01
MEQQPPRPPQPSQPPPPPPMSFRA	24		2695.44
LREEEQEVCDKGHLVQRH	18		2205.71
VTMLTGNGGGWNTEQP	16		1662.06
SHSLRADSLMGEFKID	16		1806.25
VNMFDKLSRHRVIQPMGM	18		2159.89
YASTFTALADNHISHN	16		1762.09
DRDSYLSGSLSSGSLSGS	18		1775.06
PERSQGHRPGKGSPVGSSPLQGLENC	26		2675.32
TLFGESAGAASVGMHL	16		1547.98
AATRAQPPAAHAGPGY	16		1535.89
VIFAGGQDRYSTGSDSA	17		1731.04
KRIAVVGEGREKFGAVFLWDSGSS	24		2596.29
QCQSYGGVSSGGGSGCGG	18		1547.86
GPRSPLDMASSRSS	14		1447.76
LREPLSWQLSAEATV	15		1700.14
QDPKMATYQVVELRL	15		1791.32
ATAIMCDLCKPPPQESTKS	19		2020.62
RPEESLAQDLLRLP	14		1637.07
DCGETGVSVTAPDMS	15		1468.77
VRSQIESLSQPVLTS	15		1644.08
LPAELRGLRRYLDC	14		1675.18
SADTEFSDESTTAE	14		1489.59
RVLRETLLARPAA	13		1465.94
EDDPLYTSYASMMAKSCQSG	20		2184.66
SHPPAPAPMATTGRGEGARNGAMEG	25		2421.01
AKMGDLVAAASAVTEAVKA	19		1803.36
QPAPSGGPDSSRGGTGRPIKTEQAAV	26		2522.1
LSGTPPFEVVWYKDKR	16		1922.44
VDKETETDTVKKAEMEETESE	21		2428.85
RPGQGLGDTPSSFLEPVASKASSGPSM	27		2661.32
CRAKGSVVMFGGMD	14		1457.94
MLSSVMNKDGMLVAYGNGFITRE	23		2534.31
FPGTFVGTAEPASPPLSSTSPTTTAATMP	29		2822.53
SQAKQLAELLQPPGPVMQLP	20		2145.86
AEEVGLKGEKSEMLISEKVVDAR	23		2518.22
KHTLLSLVRLTGDLIVWSDEMN	22		2541.31
RYTLLPYIYTLMHK	14		1812.42
WLVPATPLASRSCDCSSQTQITG	23		2422.05
RRMMMQSGRKGTDIMY	16		1961.6
SEDAPSLLPATRAP	14		1424.75
NNQLALLAMKSEAGKRVTSHKK	22		2425.18
YLKMFAASLLAMCAGAEVVHR	21		2282.08
DRWSDIPGSGKEKNYT	16		1853.2
RYDALEIFAGSGTSGQ	16		1672.01
NHEMRVAMRRVCKQLVN	17		2084.76
ETIGPLINGMKKRPDTIG	18		1940.57
YFYAAIVAVVAVHVVLALF	19		2065.81
GGNTTGVNSASSKTDTGRG	19		1767.07
RALILKDSRGHCYTTF	16		1881.41
LDVVKLTAQFVARNGRQFLTQ	21		2405.12
ELNPMNMCSEESERPAKRLKMGIAVPESFM	30		3426.45
SGMGGHLATISTGAEQNFL	19		1891.38
DGTSEGKGAHHPKPSTSVTMET	22		2254.73
TTGVSTDPEPYKED	14		1538.77
DAVSIALVNSMTSLY	15		1584.03
GSPTGNEALSEIDVYRK	17		1836.23
VGSSLLVMNATDLDTGFN	18		1854.33
PQEMQVSSSSGEAGGGGGSAPAEEAS	26		2364.76
MSAGGAPVPPPPNPAMSFPAPRV	23		2245.95
PPYPAAHDLPQPLLQQPHAQE	21		2347.93
PVGGGSAPGPLQPKQPV	17		1586.08
LIHCLNGGGRSGMFCA	16		1636.18
QDFDASLSGIGQELGAGAYSMSDV	24		2418.92
SPSPSPRAGSPAPGVER	17		1649.01
LPQDVVMSLSKCYSSLLDSMNA	22		2402.11
LKQMWSGRDAHVA	13		1498.91
TDSELKSLEPRPWSSTDSDGSVR	23		2550
VSTGTDHSGSSNSSSPPSSSVVLRF	25		2479.94
VVSTPVCPNGPGNCQVSLRDLFDRAV	26		2744.51
KRRGRPPAEKLSPNPP	16		1800.31
QSLEHGSVPEILIGLLY	17		1868.44
KYELLALTIRSHGTRLGRL	19		2197.91
DDQRASVGSLPGLR	14		1470.8
ARVVVDSDSLAFVKGAH	17		1771.24
RHVDLKWEPPKNDGGRPL	18		2114.66
KGWNLNQLQFPPSLHF	16		1926.46
ACSEDVDLPCTAPWDPLV	18		1931.4
GPLLGTVGKAPATVTNLLVGTPGYGA	26		2425.23
LEGTVIEMAVHAATVLLCGQSQV	23		2370.14
WHKMDTNTSLISPSFTCL	18		2081.65
SRMQSLTLDVLGTSE	15		1637.06
LMESGVAIIPYLKAPDYE	18		2009.61
AKMRQVICGAMETFCETV	18		2017.68
DLSGEPNVEGMDGQAEIIITK	21		2216.77
CVDNADEDGCESKINR	16		1768.07
GTDVVGGGPLGGCLTKGS	18		1575.05
LPEGVNKLKISPTTLKEAYVQK	22		2457.25
TPEPGKWESSGYE	13		1466.7
FAIFNLVYWATYVNRES	17		2093.61
SDQSDDEKIQNSDDEERA	18		2081.24
PVWCLKEKKASEIMEL	16		1904.55
NSGKVDISTKDLLPHQEL	18		1994.51
AESPGGKTRSTGGSSTAGAPPP	22		1970.38
EASPLTTAFLNGALDGALLGD	21		2046.57
GIAKVLADLGVTPDKITNS	19		1912.5
GLGSLPGGDHAGGIPGSGTCVG	22		1866.38
FDAIACVVAGLPSVVSASQNAN	22		2133.71
AYVKQKLDSKELGKYGLLYY	20		2380.09
EKHGLVIIPDGTPNGDVHQE	20		2155.67
LLNPKDVITTQFENSSPSK	19		2118.65
FKGKALADGKRLSDYSIGPN	20		2137.71
EKNKKHSGSRSEDDRYQNGAE	21		2435.8
LASEGSAAPGLSHLSPDNP	19		1820.21
AEDVPRTSMCSVQSLR	16		1779.23
QIGEKGAVKVLYVDDSE	17		1850.31
PFVFYPIKPPKSVTLDSAPKP	21		2329.07
ATIAVKYTQSNSVCYAKNGQV	21		2245.84
VLGQAVIFLKSPEERDNIVAL	21		2312.03
YQNEDYLTIMIAIVAGAMVVIVVIF	25		2786.78
KAGYITPVPGGVGPMTVAMLMK	22		2219.1
EIPKAKDLVASLSKGVL	17		1768.38
QGPMQAAASAQYRGVLGTILTMVRTE	26		2750.58
PINQRACHILECCEGLAQSVIST	23		2486.22
QGPRPHTLFVGGLPAGGHSPRLPVAIS	27		2719.56
RDEVTQEFTQYLAQREADFKET	22		2705.2
PVGNESTAAGNTISMPTAS	19		1805.21
-MTTSASISLSVSTSMNASAFT	22		2076.62
KQQERKLCGDILLTAASISYLGF	23		2555.34
STENQAVPSTHRV	13		1425.7
TYKEMSMKREGYSTEIHIQVGQ	22		2616.3
DPDHRQQWIDAIEQHKTESGYGS	23		2698.16
QRTASVLWPWINRNARVADLVR	22		2622.35
GGGAYFMISRTLGPEVGGSIGLMFYLANVC	30		3082.08
GLGVAPQSMEPSVLSQKGSSEATWG	25		2504.14
KIMSLYYQYME	11		1468.91
KKHVPVPLFSRELKHF	16		1962.61
LFFWLFMKETLYDEVLA	17		2165.83
HDVGHNLGMHHDTETCQCGAPKCIMF	26		2882.67
PTTPAAIDRLFMDIGNINRESMA	23		2534.23
VIDRSKPLFAEGPAEAAEAPGVAQGL	26		2594.29
SLAMAANHGPPPGPYEAGGPGAFMHGAGAASSPVYV	36		3395.3
YQKGFAQEMIFNITASSQTPETCLDL	26		2936.69
AGSGFGLGGGAGFGGGFGGPGFPVCPPGG	29		2396.08
GGPGGPDSFAVLGNSMPSVFTDPDLQEVL	29		2904.63
FWEVISDEHGIDPTGSYHGDSDLQL	25		2818.34
SREFNLMYDGTKEVPMNPVKIYQVCDIPQP	30		3513.51
DLASGTGPVLFWGGATKQAGLRLARVAR	28		2869.74
LSGKRTALWASSAL	14		1460.89
FDRFGSIRTIDHVKGDSFAYL	21		2445.03
GLLSSPAPRGGQEPQPSGGCPRPHR	25		2539.19
SLNYLPNLLLGMEAAGSAGGVVEAAL	26		2531.32
ELYLLDDPLSAVDAHVGKHIF	21		2352.99
KRKRKRVSEGNSVSSSSSSSSSSSSSNPES	30		3103.61
FSFLDILRLWEVMWTEL	17		2198.87
TAQRVEEPPEASNESDAEPEP	21		2282.59
CQVPAFGLGDINLLQNLLFGSLISAVDPV	29		3014.99
LSLGKHGRLSQQELTWKMKVQDCA	24		2757.6
PHVPNQPSEAAAHFYFELAKTVLIKA	26		2879.69
GTTHLVVTEPTRITLAPSNMDVSVGESV	28		2911.7
VLAATGLGFDLLEAGKCQLLPPE	23		2356.13
GFVGNGLVVWLLGSQGQRSPFSVYILHLGV	30		3201.23
GPAVDKLLLSFLKQG	15		1586.14
REALEEARALRAAHPTAH	18		1999.46
KKLKMNKVSLESEYE	15		1826.36
ECSLSDNLCRNGKCVNMIGTYQC	23		2552.26
AASQFNVPMLYFMGDDDGQLEKLPEVSAKA	30		3273.13
TVVGPALAAYRPEDTFGPDPTMIRANCLVQ	30		3204.11
PATASATSITTVQHAIL	17		1682.15
HRKASLPPGSTKEEQARMAWEHSRGEQ-	28		3232.95
KKLLDDKPLVEDDTEEL	17		2000.48
SSKKTTSPVSHRK	13		1442.81
ALGTVCTVLCGALVSCLTGPTKRSALGPGLLWWDLMRQ	38		3989.39
ETQIVPKGVFTFSSRPRSAP	20		2204.79
GAAPAAASGAPSGQPLAVAPGLGTSPLV	28		2386.1
KSKQSPISTPTSPGSLRKHKV	21		2263.93
LQVATGVISTLQIHRENMGRALSPDMLAT	29		3124.09
LNKEPFRKNYNLITFDSLEPMQLL	24		2924.78
EEDIGAGDQGLMFGYATDETEECMPLTIV	29		3135.87
EEAQCSTNPLSGSTLCVC	18		1842.29
TTGHIRLMGPLGPPGGPAH	19		1866.47
ESLVGATALSDRGEYRT	17		1825.2
VCWNRPDSDGGSEL	14		1534.81
RGDQGGESSLSVSKW	15		1592.9
SSYSYAEDGSGGSPCSLPLCEFSS	24		2430.87
TAWTLSTSSVSSQGSL	16		1611.95
DRIEMWSYAAKVAPADGFSDLAMQVMTSPSKN	32		3518.44
RLALLDDCLARRTPAALATAALLLQHSWSHRLRFER	36		4143.37
SVQQGPPLGWLVGPFALPAD	20		2049.66
VRGHNPLGLMYQDACRWGFT	20		2321.96
QCRQMGLKQPTPV	13		1485.98
TSSQAQEAAAEGPSTACAFPQASRA	25		2437.9
GSDMKLLRVDIPQQPMGIIAVAN	23		2467.3
RSAPILDKPKGAAAGGGGGGGGGGSYAGGGGGGGGGNFGG	40		3175.97
DCNPEQEPEPIADTADAVALSLCGGL	26		2629.23
EGLRPPASEDVQAHPPA	17		1771.15
HLLQRSSCQLLKV	13		1525.05
SRPLSTQSEPNGSAL	15		1543.86
VKSSTLAGQEVLMNLLLALLLDIMTVA	27		2857.94
LPKLVAIPKPTVPPT	15		1571.2
VFIELPLSITGVAIPQQLFFSGVVRGESAMRSERD	35		3850.98
GVSLGPGAAPDTDTLSLLS	19		1771.23
AMNIMNGSQMHINPANKSLPPTF	23		2514.28
GALGPGGLLGTGGMLAADGILAGQGGLLGGGGLLG	35		2919.99
TPAPQLLGACSISLAAAVHK	20		1948.6
WSKKHMGYRQAEFQILK	17		2150.79
KLCSLLVAGTYTWGGLCS	18		1872.5
ACMEKGVKVVAVNDPF	16		1707.26
ETYKKFGGAMDGTPPGLGAPLGAAY	25		2470.16
VMAYDRFVAICHPLHYMVIMNLRLC	25		3010.1
SVDRRPGGSNVPLGDKGLGKR	21		2165.75
LSAGCVEERVSLL	13		1375.79
PPRPMADKDTSNESSSGSATQNTKE	25		2636.09
GCGALQLVFSPNE	13		1334.7
GSRPMSMYETGSGQKPYLPMGEVN	24		2617.32
KAVCAATSQLVSEL	14		1419.85
DPEPPGPPDPPAGFGKGYGPTSSASSPAASSSSATTSFPLGSGTFKAQES	50		4768.73
GSLMGCSIDMIVPVQF	16		1697.3
VAPQGLQLLKSTEDSLLVS	19		1998.6
SLAVLGPLSPGAQAGDCKGQRQ	22		2153.77
LKKAFSKENMQK	12		1451.92
SRPSTPFTEASMMM	14		1573.01
GSVEWTADNVLDGASPVPQGPP	22		2193.67
YSMGMKSPKEPPSS	14		1525.94
LLALGAASLALCCGAVALYA	20		1864.58
PAEAGGASRGWGDSGPG	17		1528.79
PRDLRDAKHMSLKMAY	16		1932.51
SCGADGTMKMRILPDQ	16		1723.24
PTIVRAKAAGLDLLAN	16		1623.16
LSSSALPSAVTSGLASLSSL	20		1848.36
FRWPQCVPNNLKTLL	15		1829.42
NIVTGYGPTAGAAIAHHMDIGKVAFTGST	29		2858.66
YFCASMHGGRGPDTQY	16		1790.18
HTGEKPYKCGACEKC	15		1654.11
SLSLSDHRELGKMMN	15		1718.2
PPPTQLSKIKYSGGPQL	17		1811.37
GTTVHYVRRGLWEK	14		1702.16
LRLSEFQQGMDWGH	14		1704.11
KCSLNMIPDLKAMN	14		1578.14
KGDRGEPGPPGAPGRLVD	18		1775.21
GGLSFLELGIIADAAVCSLEG	21		2035.66
ASTCSSTGRMAGPPPAYSEA	20		1941.37
GKANCCLGPGWGTPPLPAF	19		1886.49
MPAEGPPTPASRSPSP	16		1578.96
HSPVQADDPTKSHPGM	16		1704.07
PGDGRMVQLSPPALAAPAAPGR	22		2129.77
GLGVSSTALGFAGPFAVML	19		1795.41
NSNMANALANASCE	14		1409.69
DFISVPSIQPLDPISDS	17		1830.26
GQYGSGSGQSSSCG	14		1261.44
VNFDDYTVNLGGLKD	15		1670.03
WINLRTAGTLGDAGTLD	17		1774.22
NVGNPGVNGAPGEAGRDGNPGNDGPPGRD	29		2715.19
EGEKLVRALFAVAREL	16		1801.35
RSVIPVQASSDSFCSK	16		1711.13
YCSTKDSKRHRMP	13		1609.02
ASTGGGSSSGYGGPGPGLV	19		1564.91
TSPQNPSSAPGLSLSSRARPQ	21		2138.61
PSAQPEGPDHDPGAV	15		1473.72
QAEKGGGQRRGRPHTD	16		1750.1
EGKFVELGLSNYAAWEV	17		1912.38
ETESDASSDSEDVSALV	17		1740.92
SSFGPRWVGGEGSL	14		1435.76
VKAGTGRRFLGGLLDHTSYCY	21		2314.96
GGNGAAGGGGPPATEGAGP	19		1451.75
APGIPGQPGLPGAPGSPGA	19		1598.07
CLLDADVLREMQEGHGGWN	19		2143.67
EQGGSGLGSGSSGGGGSTS	19		1525.75
WRYTQAHSTIVSE	13		1577.9
LRLPASLFVVGHIN	14		1536.07
EGSLRLRADDGDSLTSE	17		1821.12
VKLEDLIVKDGLTDV	15		1657.17
PPARGPPALEGAPPPL	16		1537.01
LCAVDQSVLLMRP	13		1444.96
LSHNPISTVPRGSFR	15		1668.1
RMAVSHMKSLRGTG	14		1531.03
LEPPEIDLDASMRK	14		1614.04
AHVTHHPISVREVTLRCWA	19		2212.84
LKKLDLVAIPDFEAGAMEN	19		2074.7
AQSKHLTKLISKR	13		1510.01
KSTKAPKRKLQANG	14		1527
QAVLSDAGIYTCVAT	15		1511.92
-GHGKTPKDAASVRATHPL	19		1825.33
AILAQGGDAFKHLCHQR	17		1865.4
PQKRGRGRPRKQ	12		1463.88
EQYGKIDIEIMTDR	14		1711.13
AVSSGGLALKHPGRVGQAALYGC	23		2212.9
LAVDPSSCTSGGSLLGDKTRMT	22		2196.79
QQPPPPSGPQPPQPQPGPLRS	21		2187.75
PRTGVGAAVIDNYL	14		1445.84
TSAFLPALSEVGSHGAAR	18		1771.21
YGGAGGGGFGGLGIGFGG	18		1457.86
WGPIPWLLMSEIFPLHVKG	19		2221.01
KGLNKSATLVHLSL	14		1480.99
RQYILWLKLLSLISF	15		1893.59
SCVSLGCNAEHRQLD	15		1632.01
TVGMECTRLGGDLETKRHAC	20		2177.79
PIDREIEFQPSRGPY	15		1804.2
PKLPKNPRIEDSDGATSQSSL	21		2240.75
SADRILPKSNPQGPPLNYVLLLIA	24		2590.43
YHEGDCGAVIEASGTVTQAYR	21		2227.69
SRLLSRLLFLAQAVV	15		1686.3
RVMDDHYSPDRDSHFLT	17		2091.47
TKRSTFDTFPQALLTV	16		1825.32
AVTTPLDVAKTRIMLAKAGSSTASG	25		2447.2
TTGTSTGLGTGLGGLGFGGF	20		1758.24
LLAHQRAQHGDGLGAAGGEEPAHIC	25		2509.14
KMSKPGSPGPVIPVQPHGKILT	22		2269.09
LTTAVKCFSEESCVSIPEVEGYV	23		2491.15
FAFYLSKDKWEGSVVMFGGVD	21		2383.02
LGTMVFRRNYLSSGLHGLGRE	21		2364.05
ATQMAPPGGPPAAPAGGRSH	20		1828.31
RVLMSSKYADGVTGRVE	17		1868.38
KQATTYGMADGDFVRML	17		1904.43
ETPTKELGHGGGAARSPER	19		1950.37
DDEESVDGNRPSSAASA	17		1706.86
GGSSPGPSRSPHPDAGKLGD	20		1876.25
CQRAVSSSSIFSRSALS	17		1786.21
SSLHISPNSGSVASAPGSQMASGVSLGSF	29		2720.38
GVDVVLDATPPPGALAVGTAVCTC	24		2226.93
LLIFFSVVNVSVGLLGA	17		1748.41
QNPPFEPTSVDMMR	14		1649.06
HEQLNEAAQGILTGPGDASAS	21		2066.48
AARTVCYSPEGDMVAIGMK	19		1999.61
SALTWLSPKVLVSGAEDGAL	20		2014.6
QLLFVAAAFMGVAPLV	16		1647.29
VGAEHLVTLKDLYIKNSDGFV	21		2318.98
VCGVRFTRNDKLKIHMRKH	19		2339.11
NEVLSITAMLSVPQCFVRPTEA	22		2406.13
TSQGSPAFQPPEIANGLDTFSGFKV	25		2596.21
VVSLIPIILDLMKE	14		1583.23
QKKVDLHRDFTVASPAEF	18		2088.6
HLMGFSVLTAEDQETLKKQ	19		2175.78
MVTSGGYQKRTARIIAD	17		1867.4
DKTQMTWIRPSRKTFQVSF	19		2357
CKSDLSKAVMITRNQVSQFLPETFA	25		2814.63
EHQKILLDHLMKKAEEGDLLV	21		2460.23
PFAMVGGCIWATGNIAVVPIIKTL	24		2472.42
PSELGPPDPRLAMGSVGSGVAH	22		2131.71
GEAVVKAEPGSIEELPCSA	19		1886.37
LGVVLQPWMGSAAMAASSVSVVLSSL	26		2561.44
AHRFVLAVGSAVFDAMF	17		1838.39
PKNVFNVKETGLLYRM	16		1909.52
DRNGQESMLTLGAIDPSYYTGS	22		2375.87
YVLPSEYYGPLKTLLLKSPDVQPISAS	27		2979.87
NVTVDEIIGAYKQACQKLNCRQIPK	25		2833.7
AKCNDPNIIRREDCNGIFRINV	22		2561.25
GGNLRMPPASPPSGIPMISYIRMRL	25		2712.66
QTTVEGSMEGQSAGAASHAMIEKILSE	27		2763.45
LMGNRVKEANVWNLLRRFGVDVGRK	25		2928.84
LDQILNSPDQGGCMGPSSRLQDGEYG	26		2738.35
DSLVVMAYAKFSGAPLKV	18		1896.53
GPQSSVSPVPSSVSSGWGEMPNVHS	25		2497.05
EQYSRTEGSARGIIFTKT	18		2044.51
TSTLTIRVLDVNDETPTFFPAVY	23		2600.25
ARPGPGRAGSARRGLGERRPPTWEISD	27		2903.59
CGVMLETFSLMASLGLTPSRTHAL	24		2536.38
GTLHIQDARPGDSGTYTCVASNAG	24		2391.9
MELTLQKYGSYEKFEQATGGS	21		2367.93
EPPKANSPEVREVVGPLKGETG	22		2290.88
EPSSSSVFNQNDTWTP	16		1796.05
GQPGPKGDPGVSGIPGAPGLP	21		1855.4
FRSGRDRRRAADVFIASL	18		2093.61
CMLKPGFTCAEGECCESCQM	20		2170.84
RRALVDSVFQVSVL	14		1589.07
VHGTFGAAACSIGFAVRYLNAYTGL	25		2560.29
VLASLIIVANALVAMAVLSLILK	23		2336.37
LQPQPHQPLQPQPPVHP	17		1938.49
WPQCPFNSQSANKRFAERHCGIL	23		2690.38
LHLVSPMGTRSTLLAA	16		1667.24
KKGLSDFLGVISDTFA	16		1698.18
EGTRCIQVEITPTSSRISRNAVTS	24		2606.25
SNYSRNLSSLHEDSTSLSGLGDS	23		2426.82
ADPQLLGKGRESALSLACSKGYT	23		2366.02
PGFYFGELPLSLAACT	16		1686.18
DMLASSSKYQHGNMV	15		1668.09
GMADVGTICSPERSCAVL	18		1809.35
RMTGTPVLVALGDFLGG	17		1704.28
LTVPGPPGPPGAMGPPGPPGA	21		1821.43
LRGFIAEHMGSVYIEAPTFD	20		2253.85
HCAGANDFEAPFEQRASL	18		1963.35
HRYKQLDLPNPCSDLACEF	19		2249.81
LEGRVLYSLATKNGVQY	17		1911.45
KSAAKPHQESISFHSEKK	18		2039.53
SWESFSNVSYYTRIL	15		1852.24
VCEGEPINESGEQNKTSHNG	20		2129.5
GLLLLGLLIYILYKLGFF	18		2069.96
PGNHSSVTEFILAGLT	16		1643.07
LQVLAFTRIGDGGPSHPPILE	21		2217.88
MIADSLSESTAISLTGCMA	19		1901.46
LPGDPGREGFPGPPGFMGPRGSKGA	25		2439.11
VVSAGFDRLVDASSPY	16		1683.06
LPVVLFLTAVLLPSFPTEGKD	21		2257.03
EVVCRQLGCGRAVDAVAGAAF	21		2092.71
SEAMFLLLSNFTGLKLHFLAP	21		2350.14
DILVEADGAWVVKMFY	16		1856.4
EVQNLNFVKDNSATFIE	17		1968.4
VAAVAGTVLLTVGLLVLLEW	20		2037.84
VQQALRQESLVAEARISENPQ	21		2366.93
GLPGVPGRDGPPGRPGPPGPPGTP	24		2186.81
LGPDLGLPVGSAAFGMPGMTGM	22		2076.81
HLAPMDANGYSDPFVRLFLHP	21		2398.04
AEAKVKGPKLRMPTFGL	17		1843.51
LTKDQLDSTIGIHPVCAE	18		1940.47
GMRHGFGMFKCSTQ	14		1587.07
PHSEAAGGESTAELEP-	17		1678.96
RPPTLGLLAAPANHGLPTC	19		1899.52
VEILSHDSNSQLYNVKY	17		2009.46
YYIIILAWALFYLFSS	16		1983.62
LAQLSLPSSPSSLNEDSL	18		1858.29
RHEMPPHIYAISESAYRCM	19		2291.91
GAESSSPPKVALGVEHQGHEAL	22		2200.72
TVIAHTATTHASVIQTVNHVL	21		2213.85
LYYRQSSVPDGRSPGAR	17		1909.32
VRSIQADGLVWGSSKLVPVGYGIKKFQIQCVV	32		3476.65
YLPIMEFSHPRR	12		1545.99
AFSCSMSLQEHE	12		1368.66
LGPDAAAPGGPGLGAEL	17		1462.87
NVKSCFTIGTITVCVEPLSCY	21		2278
DRTPKQKMKMEVRHQKFFD	19		2450.15
PTATLEEKTVHTAPPPRPRSDTP	23		2499.09
ARTAAAANAMSRSPRAASGSPARP	24		2325.88
SHMVAVSISYGSCL	14		1453.89
RSRSQTPLSSAAASAQDQATPG	22		2187.6
RNVTSPIADFPAPPPYSAVTPP	22		2294.88
TGLRVALERCSLLEEELGATHK	22		2426.12
LGCGVAISIPGGPHLV	16		1490.05
ENKENGIIKTVNEDAEEMEIDE	22		2550.03
GSESSSSSDKDHSEILNGISNLSL	24		2463.9
RKMAEQYKEQAEKGNLRVKQL	21		2548.28
GSGSGMGGGSATSGPGTGSLPRWQLAL	27		2447.09
LYSLRNKDVKEALNKLLEKKS	21		2490.26
SAKEMEHSVGIQMR	14		1603.05
LKELTGNLSRNSPSSSLSPGSGG	23		2245.77
GVALQHRPVVLIRELSGKRA	20		2199.94
SPGPSPGSAHSIMGPS	16		1465.82
PLSSNMIERSVVEAAVQECSQS	22		2364.94
LVDSFLLCSNMEESFV	16		1833.33
VTENGVSHRGEANLNDTARIYYLRS	25		2836.44
SIRISDGGKLVIKDQ	15		1629.12
PLPAPLYSFPGASCPV	16		1616.12
KQNVSPLQANEVSILRRKCQQ	21		2440.14
RFLCLGWGLPALVVAISVGFTKA	23		2419.32
QLKEISSSIESQKKEETRGKGKGTGG	26		2763.46
LMKVQQLKETGHVSG	15		1655.19
LQVKNIIYHAVKDAVGTL	18		1982.64
FSGAFTAKPGGRDGGGGVAPGTASPPFS	28		2551.16
FPSNYVALGTPAAPAGLQ	18		1774.26
CHMTTALPLGPGILGLLTGIVT	22		2179.04
EQLENTFVDYAKKLSDR	17		2056.5
LKQPHPLAPPSQAQFSH-	18		2020.55
LILFLAMGIMIFSSLVFFAEK	21		2391.34
FFMPGFAPLTSRGSQQYRA	19		2161.73
PGPPQPPPGLLGQASLL	17		1639.19
LGILKAVNDSMHLIAITGY	19		2029.73
KNVEYTFTGIYTFESLL	17		2025.54
NSDELFESASVDPLQMSE	18		1998.35
PCPAVMSKSESSKSPEEL	18		1906.39
PPPPPQATEGPQAPAPMAPA	20		1922.45
HISQRSQTEAVTFLANHDDS	20		2256.66
GMSPGAGAMAGMSGSAGAAGVGG	23		1809.35
LHISMASAPLVKHTAGA	17		1704.27
LEARQAEFTEMKSDLKHLE	19		2275.84
DRSPAHSVRASQAGPEPG	18		1819.16
NNLLSALQMDSDEMK	15		1709.14
LMAAVGPPQQQVRMAHQQV	19		2089.76
APEKIAELESHTDKV	15		1667.06
PPALPPPAPSPPAWQARA	18		1821.34
KVHIGRLTRNVTKDHIMEL	19		2260.99
GPVVAGVIGARKPQYDL	17		1740.29
APDQSSTIQLHPATSPAVSPTASS	24		2350.85
EGAFPFRLKDAVLSEG	16		1736.18
TLDSSAAPAPPAAPAPTPAAPAPSPT	26		2324.89
FLCDMSVFDAYMNPGPRKQSSLFQ	24		2782.54
QAPPSNRQLGSPTGSLPLVMHLANG	25		2543.28
RTEFQLHSYACVYW	14		1803.22
GVPGLPSTFQYGPAVFPVAPT	21		2102.72
PQPSSGVNGNMQPPGTAGQPPASAL	25		2360.95
FSSLGSVDSLDPSSQPDPSGRLSA	24		2406.87
DQEALLSYAREAADFSTQQ	19		2143.51
NEIGHSRRAAAIGITQV	17		1793.27
LMIAASVLGLPAILLLLTV	19		1921.81
SPKRSIRDSGYIDC	14		1596.96
LKCIAKKALEGKEGSME	17		1835.46
LLEPGQELGETALHLAV	17		1790.32
EMNEDFSLHSSSNPGTNE	18		1995.27
GHVNVKGSGGEWKGPQLSSALNL	23		2335.97
YRRCLQILAAGLFL	14		1637.23
PVSPKLSPGNSGNYSSGASS	20		1893.27
LIHEDSAPTINSNNVIQE	18		1994.42
TTLGPAMVTPGVATL	15		1428.93
DPEEGQELPVDME	13		1487.74
LNNLADSIEEGTMPP	15		1600.98
KVHSENNSPFLTIT	14		1586.97
LDGLPAAEDMPETQ	14		1486.81
LSQQPQNLIMASL	13		1442.9
LGPGSTGLLVGQKFP	15		1470.97
KVMLNDPLPGQKASP	15		1595.11
TSVETESLTGPQAVARASSAALSCS	25		2423.97
PQVLPQLSPEQLGMIEKLVAAQQ	23		2518.34
LRLGPLFSLLNENHREQTT	19		2238.83
QKDLLAEFRAYV	12		1452.84
WLIYDEMTRAHRIANIRCCS	20		2452.15
SKNEKRLEEQNEEMMKKVLA	20		2435.11
EYENEVEASMDMDLLESSNISE	22		2534.97
GTVNKCPKSGDGFH	14		1446.8
DKYQESQKAEKEKKKEKAVLK	21		2536.23
LTARQQAAFRDFD	13		1538.85
LCHGEKLMLFRE	12		1475.97
GARLVAAPIASANPAR	16		1534.99
LRTLKAAFKTLSSAQDSEAA	20		2108.65
PGTAALLGPAVGVQDNEAMT	20		1912.44
VATSHTGKVGVWNAVTQH	18		1892.38
YLVIWCIDLEVEEKCALMEQ	20		2428.18
EQNGKVMGAELRHVLT	16		1782.3
LWINRVGPQMHV	12		1449.93
LTVAAHTKQGPSVAGGSGTVHTSAV	25		2333.96
DHVFPRRSDGGPPYYMIETYKN	22		2643.24
SFCPMQCPPNSH	12		1347.7
VIAIDDLSFSSGCLPADDDL	20		2066.54
RRTVLGLARCWRRF	14		1790.36
LKSSEGMSLAEFLYQVLQAYD	21		2393.02
KSRSSHNNGTCFGTDLN	17		1838.18
KVEAPGPLHPAVQLAPQQPLP	21		2187.89
NPEDTGKLFMGAGVSGIIKVMYG	23		2385.15
DKVLTAMNQTWHP	13		1540.95
PGALMYPNYAFIDPSSYS	18		1993.46
TVRKLAKPPHLIMRIMDCV	19		2222.1
RVQGFRRRGGKAGGFGGRGGGHAAK	25		2498.19
REKVTGDLVALKMVKM	16		1818.51
TEETGGSVAFSPGNLST	17		1653.96
SSITLHIGDVNDNMPVFER	19		2144.67
QIRSHLHRGDPHWMPE	16		1996.48
QGRPPQAQPPPGPGPAGVKAGAKPGG	26		2375.07
PVHCGTLCLLSALCCLVLS	19		1945.73
YSLMRTQTFVNCSAAIAV	18		1975.56
LKHSALRHMISFLLGA	16		1794.44
ASCDDPSAFGPSGSTPDLRPGATE	24		2335.75
GLASLSELGEMEESIVSGA	19		1879.35
LKEEPTDGIKVPSSR	15		1656.08
LPVDVTSPVGDFYRL	15		1678.13
RILNTSLSDTTSVPTQS	17		1820.23
RGIDIQDVSMVVNYDMAKN	19		2168.75
KQLSKEKEAHGKYLAEEL	18		2101.66
FVDSVAVLTINEASAEDSGDYL	22		2315.78
ALFIPDIGKVISVIGGLAACFL	22		2218.08
DKLTPLESVPPAAIAFIICLL	21		2225.04
FSPVVGETLQTLTTSST	17		1768.2
LIDELTGDIHAMERLDRE	18		2126.64
NPPTAATVGPALSPGPAQATQQQL	24		2315.92
LFFLVMYMAILVGTD	15		1733.39
AMQQKRQVQHGRRPGNPRG	19		2201.79
GCPPESSPPKRLLNLTL	17		1822.4
LEYEEQAFQDMSGGDPPGSSTSH	23		2469.86
APAAVSSSSTSSSSED	16		1469.62
FFSPVSISAGLAMLSLGA	18		1768.36
VRARDDDSGNNAAILF	16		1734.07
LGMVDGLLLTPIAMSFPFCHS	21		2250.05
PRNSSPHLNPLTSASPPL	18		1885.36
RLRLFFYGVCNVISITCAY	19		2238.97
EGTNTSGASECESVSD	16		1572.74
SILKQEHTQLHIWIALA	17		2001.64
QPQAVLCAHRRLEAV	15		1691.2
LSKHMLTHSSTKDYMCT	17		1983.55
HMFSVIPHKFLPNS	14		1654.17
PRPVPYFGSTMAYHKGIP	18		2018.62
TSQNHIVSPLQSSYSRLMVGSSK	23		2507.16
GATGVTSSAGIKSPITIITTKVMT	24		2335.12
FQTVTQMVRVWRNECLRV	18		2265.95
WRGVARAPTMAEASAP	16		1671.11
EGENRTRLLPGKDMTEEEML	20		2348.93
ALLISHIVQSEIGDFDE	17		1886.35
WCMLHNFGGNHGLFG	15		1690.17
GYGTGGYGGGGGYGGRGGYSGGGYGGG	27		2262.69
PPPVDVRDVVGRPVDP	16		1714.17
LSMAHPSEGTMAFLGNQ	17		1791.28
SQSPDGVLDLNKAAEV	16		1643.01
AGLTEPAGAAPPAGVGASGTVTMAPAAAL	29		2478.22
LLEGGANPDAKDHYEATAMHRAA	23		2438.98
KRPVTLRLPASLAEYTVTQLRPNA	24		2695.51
MMFVLIMLNTLCLAMQHSE	19		2226.09
ESTAPSSLVFTPFAS	15		1540.88
GISKNTSNLNGRYEAVVETKLNSSGT	26		2740.37
REKKESTPSTASLPSYDSVTK	21		2311.81
CPVYPVTTAALSLSGLT	17		1693.23
GSPWGNSTVTSTAAV	15		1434.73
GQMGPQGPPLHQGG	14		1360.74
SGRGGRGRGRPARPSPSP	18		1805.23
KHHQSPAIEHGRRSNVFVD	19		2214.71
STFHEADLEGTSGLGVSGSP	20		1948.32
VSSKAVAFTLHDMLALGAN	19		1945.54
PALLKLACTDTHVNEAELN	19		2052.61
SWRRRDFPAKECSAQRE	17		2122.56
PRASSVISTAEGTTRRTSIHDFL	23		2503.09
VFTHRPEPSKPPLAPKPAVPQPP	23		2488.25
DCPGQGPAPDKALPRALAKGYPKG	24		2408.11
FFDWGGSNNTIMSIRPIQLEPL	22		2536.24
KKPHGHDSDSDSEL	14		1551.78
GPAHTARLEDAHDLVAFSAVAEAV	24		2448.02
GGGTEVIQVTNVSPSASSEQMRTL	24		2449.05
AAPVEKIDTMLVLESSGNLVLYT	23		2464.22
GLDTAASSTAASTATAAAAALAYYRD	26		2461.95
ELLTSDVSQMNDR	13		1507.82
APAFEVDPQRAGPEEPGEMSVDE	23		2457.92
LCDKQCLCSAQNVIDYGTCVC	21		2279.96
VGIDVQVESIDSISEVDMDFTM	22		2430.02
MAGAGPAPGLPGAGGPVVPGPGAGIPG	27		2179.93
LGASLTLCVLSCLLHAAHVL	20		2034.82
QVFKTSATLQTHFNEVHAKRP	21		2440.07
LSTMILPLTPMLSVLE-	17		1887.59
SSSADPKAPPPPPVSSGEPPTLGEN	25		2415.93
ALVSTLEPPYFVTELEPLEASVGDS	25		2664.32
NLTLHKCTHNGEDPTCPVCNK	21		2324.94
SSDDYGKKEVLDYSGEMDLTSV	22		2438.91
NKQGGLRLAQARALIKIDVNKTRKL	25		2805.76
MRDRTTLQNCYWKYLIVDEGH	21		2642.32
EEQLASAMELPCGL	14		1490.91
FPGHLGLHVIMVGVDVAAGFSQ	22		2251.98
HAPLAQAQAPVTSELEKF	18		1937.44
SASWRLSPSEGEPGAGACAETK	22		2191.65
TPEGASEPSPAAAPAREDPPGG	22		2061.43
PAPHTATKDMGPASSLPSQPAAL	23		2245.85
SSSSKPVVFPVPPPDD	16		1655.04
PAVARPPSVDSLSSASTSHS	20		1953.35
LGLQLQLSLGLVPV	14		1450.04
MCDIFYSLRQMATQRFPNDPH	21		2571.24
LLMVVFGECLRKAAMFT	17		1929.68
GVHRASSGASLPDTEEPF	18		1857.21
DRILAINSVSLKGRPLSEAIH	21		2289.98
SLPSTILATDTMVGEIASASA	21		2035.59
KLQEQLMGAVVMEKP	15		1701.31
LGHVDLASRLVNKVFKLLQSQIQQQTW	27		3151.12
PLVVVGLSRDDGDYL	15		1618.04
SRNICSLVNWLKSFK	15		1795.35
PPDQQRLQAGWPLAGLG	17		1804.3
LKELQQKINNSSNKIQV	17		1984.56
ESPRAALPGVMVGVGAAPE	19		1808.35
NMYASILLLATISADRFL	18		2012.66
SDHVLTMKDDGTFYRFQAP	19		2228.73
KYNMSFVDSVAVLTL	15		1687.2
GFSSPYEGVLMKNPKAR	17		1881.42
KYSTPPAAPAASTDQASHNGL	21		2084.51
ALLLRSRDPRAGPVAPGGLPKDAL	24		2441.22
SSASPSGKPSGSAVNMGSV	19		1707.1
RTSTVLSRSLSAVVVR	16		1731.25
LMDGFKASKALLTACKLQVFDVL	23		2512.41
LHTGKRPYKCID	12		1430.86
YNFIHKMNTAEFKSATFPNAGPR	23		2642.31
RVVRCPVAAAPTAPTAPPPRGPNPGSQL	28		2778.61
GPVTTPEHQLLKTPSSSSLSQRV	23		2450.09
PPGAGEGSPGSPFSAARRAAGPGGQA	26		2307.82
AMPVDVKAGVRVMQVSPDGQHL	22		2335.07
ASPAASHPLASSPLSGPPSP	20		1828.27
TGPKGGMGAPGMQGSPGPAGL	21		1825.41
VLLWPHQPSGQGSFWANLG	19		2094.66
RCLPVCIDVGTDNPALLKDPFYMG	24		2638.46
TYDPNYNYDDEDEDENAMDAD	21		2514.66
GMVDICPQSSSASIHEMNAFSAN	23		2396.97
PRLAPQLPPASSQPRAPL	18		1896.47
LSILGYVAVHMAGVQTGL	18		1829.48
SGSSPMSRGEMSLAEVQ	17		1753.17
AEKIDGAASQGKSSCS	16		1538.86
TCRLMVSMLDRDMSGT	16		1816.38
NFSDDDEQGSSSPKENSS	18		1930.07
GVLGLMTLWNVDMDCISL	18		1980.67
RPPAPRSPGLPASSAH	16		1598
SSGTPASSSSSHKTPASC	18		1678.97
CIIESALLVAMAFDRYVAL	19		2098.82
TTTATTTTTTGTPTPTPTTT	20		1954.35
KDADGGWRRPGPGAPAAVTE	20		2008.45
YMFGKGIYFADMSSK	15		1745.25
GGGGGGASGGGANSKPAQK	19		1514.86
SGPPPPGAYPHPLESGGSHHAH	22		2186.65
SHFKSLATGGNVSQA	15		1503.85
LERQMGAISQGMSV	14		1506.97
AGTYVCLAQNALGTAQKRVEVIV	23		2405.16
DINNVGLRGHYLCSVYGARLMV	22		2451.2
RRYSPSLPVPVKLVLPALEMMYV	23		2659.63
NIMSKTTSEVWLIDGLSPWDPP	22		2487.15
EDVDPSVGRFRNMVQTAVVP	20		2216.78
SNSTEVDNGHGSSGGDNGEEDGEEE	25		2508.65
SLRLSSGGASFGAGNACSMP	20		1870.36
GYMVEPEWSLYPPPSHAYADS	21		2396.9
CCSDHQHCCPKGYTCVARRH	20		2304.91
NVIASASDDTTIMVW	15		1623.02
QIVMNCADIDIITASYVPE	19		2095.69
TALARETGGTYHVILD	16		1717.15
RQPIYLEVRVLNRT	14		1757.28
YASICQQNGLVPIVEPEV	18		1959.52
LEHDPHDSLGHGLGSEPSP	19		1981.35
PPSTGNSASLSLPLVLQPGLSEPP	24		2359.03
RRTSMGGTQQQFVEGVR	17		1937.42
QSCPFSSTAAAKCFAGLLNK	20		2044.64
GPPGPPGLPGPPGPKGAKGSSGPTGP	26		2218.88
RHFTNLCLNGRCLP	14		1644.15
NLLAGAENCSYLPVDSAHDL	20		2102.59
FKRFKETTRSFSNECLGTT	19		2252.79
VLLDPKVLRIFPD	13		1525.06
TSGKMSTPLMRASASRATSTPLMRASASGMMSM	33		3393.46
ADWVSGHFPSPIRLEF	16		1858.31
KKIIKQIISHSSKVLH	16		1859.55
SALYSSLNKVILYSLSKP	18		1983.6
LYQMQPSGPRPLL	13		1499.99
LQPIPRNQLFQSYFN	15		1865.35
GGAAGARGAGAGAAASQELNNSRPA	25		2182.64
WGEGPPTVLSDSPSINISGSC	21		2103.59
DPAQDHSPRDPSRGGPAAAS	20		1989.3
THAVGGSAHGIGGTLGSRVKNGGQETIEMV	30		2921.72
TEAIDKNKADLSRMSGK	17		1864.34
DRDEEENKRDDKRD	14		1819.99
HQTTLGSQRRAAAVLLSSTA	20		2068.61
SIQPPSSSAPVIADQRH	17		1790.2
ASSKLGITMIVSHEL	15		1586.11
QLFRGFSFVAITSDDESQAMQ	21		2377.91
KMDMCCAASPSQVAMASFSSAG	22		2180.81
DTSLSAAAAASLSVAAASGGAGA	23		1877.29
STGMARARTSVSQQRH	16		1773.18
GRSQGSPAQPSPATG	15		1397.67
NFGGPTNLERDITLDYPLEEDL	22		2522.05
TAMNNLGMVPVGLPGQQLVSDSIC	24		2445.24
DHPLNEQDSIQKSPLSETLDV	21		2365.85
RMKGKTGGKKRKADGGKTSSPDVL	24		2503.27
GDLGGAGIPGGVAGVVPAA	19		1535.02
VTGNLSVRGDGAPGYTLPGFRFL	23		2395.06
GIIMVGVIVGSKKTGINPDN	20		2012.72
SWGYRRNAGIADYLTIEE	18		2114.56
EDLAGKAGGMVLVKGEG	17		1631.14
MMYEAELEHLQQQR	14		1806.26
LSTSSLKVTDAFARLMSTV	19		2027.63
DSDCRVVVISGAGKMFSSGIDLM	23		2388.1
LLDVAPLSLGLETAGGVMTAL	21		2041.76
SKSDRLYAMKAEVLARAGIPTSS	23		2452.14
LHSEFMEVMNEVWSSSQIRSA	21		2468.06
AGRKPLKSGMKELAVFR	17		1888.55
GSPASPAGSTPAIPKV	16		1436.84
CKPIPANLQLCHG	13		1393.88
NKNVSTPYSCAMHLSE	16		1781.21
NFETKQEAEQAIQCLNGKLALS	22		2436.07
RAAPLPGLLPAPGLAPH	17		1648.23
STARNRFENRVAEKQKLFQED	21		2567.11
PIPVKSNPSGTRPGH	15		1543.96
CPFALGGPAGAHAGAAAVPATAD	23		1993.53
RFRESIYHIMATQPGAPS	18		2061.6
DQSGTINSYEMRNAGKDAGF	20		2161.57
DDHTDYQTPPGEKAKIMEMAR	21		2433.99
KTGFSNGIINGYSWYPLKGGM	21		2290.95
PGPAGPKGDPGSRGPMGMRGPPGL	24		2243.94
SILNPPDPQIEKEPVTGQIDKN	22		2433.05
LMGLEALKSHIMAAKA	16		1684.33
QPPASLQTGNHSNGPTDLSMKGGAS	25		2453.01
VLAFGLLVAAATAAVAAAQ	19		1728.33
LRVSTAAEHNSSSLKQDPAAAVA	23		2323.86
AMYGGSVPQSSAGPL	15		1421.8
DGSKPIWKYETGPGGTSRGKP	21		2218.76
TRKCSKCGKAFGYSASLTK	19		2036.65
EKGTETETGSAVSAAQCQ	18		1797.13
DKDQYDWLLKERTD	14		1825.16
QPVTSGTAISSASLVSSQ	18		1720.12
LYLVIVSANALVIHT	15		1626.21
LQLGMEDPSLSSRMLTEDTNVAV	23		2507.17
KDLISYSSMSVLGLFSPTMTRAK	23		2533.33
KQLSSEGTVRFLN	13		1478.86
QQYPMPELGRALSAPLASTATTTP	24		2502.18
MIYFTVTANSKACVDGLQAQKE	22		2418.1
VAECLSAGMEGTKTSNNSMQQ	21		2186.72
KGPMIVHCSAGVGRTGT	17		1671.22
SNGGDPRPIAASLRD	15		1525.84
DFIQDMPEGLMLDADTFSA	19		2116.61
NPVEELTVDSPPVQQISQLLSLL	23		2520.24
TEYSARLDSLSRCVAPPPGGKG	22		2261.84
LPKEPKSTALRSEDSSIKPPEP-	23		2504.15
DPALRAAGSQAGVAVGREGWSGPRSHS	27		2677.27
LGIGSFQTFDVLVNTNTGL	19		1996.55
NEPADPTEAAVPLLA	15		1507.86
RVGALANTLSRHTF	14		1542.96
TINSLVIAAIIVTRKLHHPANYL	23		2558.43
NIDSQAQLADDILNAPHPDM	20		2178.65
RGAQKGSSPPAHSLSQ	16		1607.97
FDAERPVDCSVIVVNKQ	17		1919.42
AYESAVSFHFSNYFVGFL	18		2085.55
SITSGMPNDFSEMPQQST	18		1957.37
YHADINLLYWSDEEAVVDF	19		2299.75
DSFLSAIINYTNSSTV	16		1732.1
VIMAISPILGLSTAV	15		1485.09
WAPPLDSPGTPSPDGPWCCS	20		2070.54
ARSSMRSGSSMSTIG	15		1514.89
AIVRIAEALSKMKLQPFATE	20		2216.96
CLEHYEFLLDKAAQRDNEE	19		2323.79
QSPAPTPTPTPTLSPASAPTPAPTPA	26		2454.07
GGTGHIILDNVQCVGNEA	18		1797.26
GTGAGAGGPGTGHLPPGAGTGPGGGAMFWGHQ	32		2773.5
FANEVAAKIMNLTEFSL	17		1898.45
PRTAGLAFGALFGAGVLVTTVVAGGIA	27		2487.35
LILEGKTIKGCVSVEPY	17		1849.48
DVNMIKTAHIGVGISGQEG	19		1926.48
HGGGGHRGGGFAGGAGASERGKFS	24		2171.64
PQNPGANSTRGRGVDLTEPTQPTR	24		2550.09
NCLSIGGSIYPTSLIKLLLAG	21		2133.91
LPLGVTTPDTSYSDMAAGSD	20		1998.42
ALALSCMADYGAPIFPF	17		1787.35
SEAVAHMSLEECVEQ	15		1662.03
LSNFLSRQNTISFAACITQFYLY	23		2701.43
EMAPIRIFHKEPPSPSH	17		1973.52
DPFKGKYVTYDLDGDVEQYH	20		2389.85
FSEEKRRQLQEERPELSESEL	21		2620.13
CLLILHSYAFIVAA	14		1534.1
HALYAICDVFTQYLE	15		1786.25
LHRRMEAVVEVAAMCGVN	18		1985.63
KWTVYHHYIQAGGGYL	16		1893.39
CVTLVQKTLAQAMMYT	16		1801.45
[truncated: 2,775 more rows]

## Sheet: LACTATION
PEPTIDE	PEPTIDE LENGTH		MOL. WT.			MOL. WT. BIN	%	FREQUENCY
LALGLLAAPAAAVIRIP	17		1630.3			700.00-799.99	0	0
SAEVEAGGALSASSPMA	17		1534.88			800.00-899.99	0	0
RPPADDGGADILGYIL	16		1643.06			900.00-999.99	0.603732	33
YNSDRYPNDSFAKD	14		1691.9			1000.00-1099.99	2.5064	137
ANRSLSAVVSFPIITAGPGFIAT	23		2289.99			1100.00-1199.99	3.05525	167
RYDSPSQVKG	10		1136.36			1200.00-1299.99	3.11014	170
DSDYELSSKTMSR	13		1518.78			1300.00-1399.99	5.12258	280
YASGGAWSEPGRAGG	15		1422.68			1400.00-1499.99	9.53165	521
AGSTHLTALHFAAKEGHV	18		1847.33			1500.00-1599.99	9.42188	515
EDKTNLQDVIGASLQQLLAS	20		2143.69			1600.00-1699.99	8.15953	446
HPPNPAVPVHPVPPPHALAAH	21		2152.79			1700.00-1799.99	7.44603	407
GPGKGGPESITNSTEYPPTGSPGQ	24		2315.79			1800.00-1899.99	6.64105	363
CREPGIAGLVKIVK	14		1483.06			1900.00-1999.99	5.92755	324
KHKKKELSLESGVYSFEEE	19		2267.8			2000.00-2099.99	5.3787	294
GGKGTPVDNTDRCCLAHDCCY	21		2228.76			2100.00-2199.99	5.87267	321
SGLRLTIVWGLLVLL	15		1653.34			2200.00-2299.99	5.79949	317
VRHQRVHAAAGRTPPSPGA	19		1965.47			2300.00-2399.99	3.87852	212
QPATGTTATPKRKKRVVATTYSP	23		2460.15			2400.00-2499.99	3.16502	173
LATRGQVEPPPPSSPETLALRPRIQPQ	27		2936.76			2500.00-2599.99	2.48811	136
QGLEIVPNGITLTMDY	16		1764.28			2600.00-2699.99	2.34175	128
VTSFAELAKGRKKAAGSGSPPLRA	24		2400.11			2700.00-2799.99	1.35382	74
AGIPGVGPFGGQQPGVPLGY	20		1868.44			2800.00-2899.99	1.28064	70
SESRESQDLPQEDSCPDPLDGD	22		2419.72			2900.00-2999.99	1.00622	55
KVKLDPDSGQTVLCGMGELHIEL	23		2483.26			3000.00-3099.99	1.26235	69
VGNVTILAVVRTERSLHKPMF	21		2368.16			3100.00-3199.99	1.09769	60
TNRSEALRAQGSVYKIPEAWLLL	23		2616.36			3200.00-3299.99	0.96963	53
FLKVPLFLGMLGAVLWVNRPLR	22		2540.55			3300.00-3399.99	0.548847	30
EVAAGSQDSLLDSGGGGGRGR	21		1946.33			3400.00-3499.99	0.567142	31
LVFYRGQVDQPANVPDSILLEAKE	24		2702.42			3500.00-3599.99	0.311014	17
SAVASLAAAWPQLHQ	15		1549.96			3600.00-3699.99	0.329308	18
LGLHDLRKKMSIIPQ	15		1749.39			3700.00-3799.99	0.0731797	4
EIKIADMPLHSPLSRYQ	17		1998.58			3800.00-3899.99	0.128064	7
PMASADLLSSSLFANIPGYKLGC	23		2356.08			3900.00-3999.99	0.0914746	5
RILQVSTAEVADAASYMCVAENPAGS	26		2654.32			4000.00-4099.99	0.128064	7
NPSRYISGLSKWVRQLIQHHSTF	23		2755.49			4100.00-4199.99	0.0731797	4
AAVATPDQEGLITNMMA	17		1733.23			4200.00-4299.99	0.146359	8
AHVQTQHPHYSREELNSMTLGEV	23		2664.26			4300.00-4399.99	0.0731797	4
SGLLGLFQDQNPLFR	15		1705.18			4400.00-4499.99	0.0182949	1
SVARLIDPPELDTHML	16		1807.33			4500.00-4599.99	0	0
KVFEIRNTEDLTEEWLREKLG	21		2606.25			4600.00-4699.99	0.0548847	3
PKNVHQRPAVALLCGPHVKGAQGISCGRH	29		3032			4700.00-4799.99	0	0
AVLAVGHPLAPSVSSSLASSLASSTGSGGS	30		2655.34			4800.00-4899.99	0	0
TGEKPYKCKVCGKAFAQKSNAID	23		2487.21			4900.00-4999.99	0.0182949	1
QEPRAVGAPGPGLSPLGPPK	20		1925.51			5000.00-5099.99	0.0182949	1
GGMGPGLPGPVLPLNLAKNPLLPSPFGAGGLGL	33		3080.23
VSPGLSRTIPTATLDYGE	18		1877.34
PPGKRGPPGPAGPEGRQGEKGA	22		2097.64
RGRRSAGQFPQSPQPVK	17		1896.38
PPMVLSGALESVRLLKG	17		1767.42
LQAKKRPQKPFIIYEGD	17		2031.64
ELPELLKQFTKAAIRSQPQDLIQ	23		2667.46
SAVKLVGPEEALTPGEARDMAMDICRQ	27		2888.71
ERLELQQGAGGQGGGGGGLSHED	23		2209.65
RVEIPHLDGHASPGADGQERVSEIIS	26		2770.4
FTAGAELPGPGAELGAMPPGLKPT	24		2279.99
QISPVSDMTSTGLFQDKQEGKSTD	24		2600.16
GPPMMDGAMGYVQPPPPPYPGPMEPPVSG	29		2951.86
PGIRFCGGNVSAVPTFYS	18		1872.38
NHSGGGGSGGGGGSSGAPSGGGGGSNHSGGGGGPG	35		2594.01
VSKDLERQKGDQMAQKSQAAQMMQDMER	28		3269.12
LLLLGSCTISHLHSMMYVLLMS	22		2463.43
QLNSVERYDVETETWTFVA	19		2287.74
ASVVHTLLQKAPGVS	15		1506.99
GVKGRDLICIQSVDGMLMVFEQESY	25		2818.66
AGVSRDARTKVDRTPLHMAASEGHASL	27		2834.54
KTGTTQANGQLPQATQSM	18		1862.32
GAGSGPASTGGAQAASVITYTAPPRPPKK	29		2696.42
LSERQQVALLMQMTAEESANS	21		2336.93
QERNLLQALRHPKAVAF	17		1991.58
PGGVPGGVFFPGAGLGGLGVGGLGPGVK	28		2378.23
GVLQMYSDSLLTLPAIVGIGGGGGLLLLVL	30		2941.09
RPTLSDGIIGEHSL	14		1494.88
VGNVQAGDSVLIHAGASGVGTAAIQLARMAGAT	33		3064.97
TSSPPLVMLGLGLATVMTLTL	21		2115.95
VSTLPTVPSSTDLEVGETAMEVDTP	25		2576.18
MKGKRLTLKIMVRKPGAPV	19		2124.03
VADKPAWEAEKTTESRSERYQNGTDAFF	28		3234.82
TAQEAEANVLVPREVLRIQGSNVEAAEP	28		2991.72
PGDLAPHLMITGGSSLQSS	19		1868.38
GCPAVAGEEEIDGYETDHQ	19		2020.34
SLSPFAMDKKAVPGGGMPNMGQQQAPQVQ	29		3000.9
SLHSPLGGYNSDYSGLSHSAFSSG	24		2427.87
WRRRRGEAAVGASLRDQNHKQ	21		2492.06
TLAVDGAGGKSQVSSLCVSLVV	22		2090.75
APGELGAPGSAGVAGPAGAIGPQ	23		1902.43
KLVYCICHLLGMMSCC	16		1817.59
PAPAEAPPLPAAPPRRSIL	19		1921.52
PGEPGLPGPPGLLGLPGL	18		1638.23
PKLLAKILNMSSGRC	15		1631.25
QGLRGITGVAGEKGEKGA	18		1728.22
EVADGLPPDATELHKEA	17		1792.17
RRRAENSTAKPFARTEIRLPGALALGR	27		3008.86
PASAPNTEGVKSSSVMSS	18		1736.12
PRDNRVVGSARARPSQ	16		1766.16
FSGKLLTDRTRLQETKL	17		2006.59
EALSGLRAASAVETSAMG	18		1721.16
HTQGAGRSGQNLLGQASATSHIYQGP	26		2637.23
HCELLREFYRMKS	13		1712.2
DSGGPLMCKDSVENSY	16		1702.06
FDMGSPDLWVPSIFCTSPACYT	22		2438.08
ALELPEPRSTPLSSLVEQVAQ	21		2264.87
KVQMPPSYLDTEPTSGSLSPVRGENTEVIS	30		3220.01
DALRLQYLSEL	11		1320.67
RHMSQIEFFLSMIRQVMKVELVSPPIMK	28		3376.6
NYNQSLERWSLSQAVTGLIDTGRISKAEALC	31		3425.3
FTKRAAEMTSKSKSARPKKKN	21		2395.1
GAAPTVNSSSRSSSPSKVMDEGKVSMAA	28		2739.4
ALGTTECVLLAMMACDRYVAICQP	24		2573.46
FSNPPITSLEELKIDSRPPSPEP	23		2551.17
ANSTTATPSVLTIQSSATPVKVPAPGEF	28		2772.5
SPTSPKSKSWISEDDFYRPP	20		2324.79
WKGQLSPAMLCTHS	14		1559.04
QPVVARCKLVLVGDVQCGKT	20		2113.87
RSGSKMLQKVVLPSYEEAVSL	21		2322.03
MPDTVEEMC	9		1054.33
PAPSSPQSTPGPTVPGPSALGPLA	24		2183.78
DPGVQSAAVNVICELARRNPKNYLSLA	27		2899.71
LLKIPPVSPSILDCSIIRVEYSLMVY	26		2950
VKSMKSPPAGVKLVMEAICL	20		2101.95
FKLFQHPSMAIIKGAGLVMKAIIEEGDKEIATK	33		3615.87
QTGFQDKFDGSLDLQANWYRIQGGQ	25		2873.48
PASSLPPSVQQKILATATTSTSGTVEP	27		2669.37
PSLPSVNQDHDLKPGPKPGSMPPA	24		2467.14
KMGSLQKGNYSSQSGMIPGS	20		2057.63
MLMILGLEGRSVYEEDFEAPFLEMSAEFFQMESQKF	36		4281.45
SEVSVMLTVSAAAAKNLNGMMVAV	24		2394.21
QVQISYHGPAPTPAEALLYLTGVEISLSADISR	33		3498.45
AVEGGEAPGPTEEDGAGGPGTGGGSGAGGPAVAP	34		2791.35
SRTLSDVSHL	10		1114.36
GGGMRGPPRGGMVQKPGFGVGRSL	24		2356.14
AQGPASGLPAHACAQLSPSP	20		1860.35
LDVGCIWVTELRKNSPAGKSGKVRLRDEILSLNGQLMVG	39		4254.61
EYMCKVISKLGNDSASANITIVESNEITTG	30		3189.02
QRSLQNTEEKSSSFPAPQTDPLGDPDQINEDK	32		3573.22
DSSRQSGTGHG	11		1088.21
SREAAQTGGAEAPGPAPATSA	21		1897.26
KVQKRSPAAHRTSRRSFVL	19		2224.86
WLGLGVSLYFWGLMDLTTP	19		2169.87
VVVSGKLRGQRAKSMKFV	18		1990.71
DPPSGDFLTEGGGVRG	16		1560.87
LGSGQFAIVRKCRQKGTGKEYAAKF	25		2744.58
SYEFLWGSRAYAETSKMKVLEFLAKINSTVP	31		3567.57
TKCKSGFYLHLGKCLDNCPEGLEANN	26		2855.64
LASLKMPSQPDVSSDEDIQ	19		2060.53
PGPMVVFATPGMLHAGQS	18		1797.39
VPGPNGTILMETHKTVGQQ	19		2007.6
TGKQKRGPGFKYASNLPGS	19		1993.53
TPRCGQGLRCYPNPGSELPLRALVHGEGTCE	31		3312.22
EDGSDPPSGDFLTEGGGVRG	20		1949.26
SVPVAVSSGPGEGDADSHATMKSLLASKP	29		2796.51
HHRVNTTQKRYAICSELAASALPALVMSK	29		3197.16
SVAVRPKTITEKMLISMT	18		2005.73
KPSLDVSPQVESGLAALPHH	20		2082.64
GGLGGGLGGGLGGGLGGGLGGGLGSGLGGGG	31		2209.96
LHSESDTQDPPVLLGGEEEVQKVENTSIEANV	32		3465.19
WDCMEVAGQTMCLIVFMLVMVIGNL	25		2817.91
TNVLDPLNIILKTSITSLLNDFVSFTVV	28		3078.05
KAKQQDGAAAMEMQPLKSAEGGDADD	26		2663.25
DGINITENIRKIRSRIGYCP	20		2318.98
PMSSTSASACSPSFFDR	17		1778.14
FQCDICARGFMQLLD	15		1760.29
NSMDMNLSHGVRMPKIMRKSL	21		2446.28
VHRAYFSSGRDRKQFPPILVVLASGESEDAVEEAAEAL	38		4146.14
LKGLACQTQGPRDPTPPPSLDMFAEE	26		2799.54
LLRQPDISCL	10		1157.54
SPTDGGTPGRTPP	13		1239.48
SAASLLLNRYLHVLMIFWSFVAGVVTFY	28		3219.28
DPVQNVVQVLEKQYLE	16		1901.4
HHHGGAGHGGGGTTHHVRLEERFSDDQLVSMS	32		3407.12
FQEDPIQMSMIICNCLKEER	20		2428.15
LHDLVLVGGSTRIPKVQKLLQDFFNGRD	28		3167.12
CEVLGEEIGLPKRVIQVWFQNAR	23		2685.5
AQRGLLEDITANSALGEEV	19		1986.45
QASPRLQEEELGVGSPK	17		1825.26
ASRLLLLPRALLSMASGSPPAQPSSASGSAYVPG	34		3311.3
KVIAFLGVLSCFHTAFMLFCISA	23		2519.46
GAGGGGGPSQQLAGGPPQQF	20		1768.19
YRMDDGKMVRVRSSRNAQ	18		2169.71
RSGSIIDQTRVLNLGPITRK	20		2224.9
APVIRPQGSPSPACSSGNGNGF	22		2100.6
PGMSSRAWDDGDTRSEHSYSESGASGSSFEELDLEGEGA	39		4094.67
RSGSIIDQTRVLNLGPITRK	20		2224.9
LVGALCNSSPELLRAVTLEAPF	22		2301.02
VPVVNFSCGIFAGILA	16		1607.18
QVEGLLGAGEGTPRQPTRHPQ	21		2228.78
QSAPGIQELLDVAKQDIPF	19		2069.63
LLWLMVELAIIGVDMQEVIGSAIAINLL	28		3039.21
ASDAAQVKGAIGSRLAV	17		1614.07
LPLAADGSAGDPGPLQLL	18		1705.21
LGIIVLDIGPGNVFKGSLLSR	21		2168.95
TSSQCGKYYSSAPEEGGATHVY	22		2322.75
SLRSSENKMDSSNLAVIFAPNLLQ	24		2635.34
HTCRVQGAWPLLDNDFLFV	19		2231.84
DFSDGYYMPTPTWCVVHAGGSQGWVP	26		2858.53
TRHYSCPSVSYSSDLPATSVIITFH	25		2769.43
WVRLPPGNLSAVLPVD	16		1733.28
SRSEPSPDTPES	12		1288.43
PSLPMGSQVLQIRPNLSNKLRPIAPKW	27		3042.07
APQEVESYSQPSAGPRDRESVCLSPHTLLQ	30		3283.02
RKGLSEDVSISKFFDDPMLLELAKQDVVL	29		3294.26
APSSRTPASPSSAVQVHEVCVCQH	24		2478.08
WLELSSGGPVLSLAPLSTTAPSLFST	26		2632.39
AKKNCLVKNLEAVETLGSTSIICSDKTGTLTQ	32		3367.38
GMNNMETALSAPSKIPKPANA	21		2142.77
GIGAATLQQTGDSLANEDSHDSDHSSEHA	29		2951.36
KSPFPAGGHFNVSGTVGGLSLTSPSG	26		2459.1
KAIEFVLSCMNFD	13		1516.97
EEEGGRAGAESGAAGPDDGGVAAASSGSA	29		2490.84
LMATGFLRGGSGFLKSGGEMLKVGGSVNREV	31		3156.17
SVEQLQPPAPGPASHTGTPKVKRAPSL	27		2751.53
YGVPISLKDVYDCM	14		1603.08
PPGPGAVWAAYPSIGGSVGSSIS	23		2114.67
HRPFYPAVEGTLCLTGH	17		1898.42
HSGKYLCTVKTTLESLSADGD	21		2225.76
KTVVQEVVDGKVVSSEVKEVEESV	24		2603.28
KKVSCPIMPCSNATVPDGECCPR	23		2436.2
MTLLGNGTILAIIKVDQSLHE	21		2267.03
QLQTTCASLGSGLQGLPAHIKDQALQARQQVED	33		3506.43
YENAGTVEFLVDRHGKH	17		1972.4
LSPHLPGELVIC	12		1277.73
VQKAAEELSSGHLASAFAASQEAVTSS	27		2677.25
QRPDRLPISDAFTDNWTDGSHYDNTGFV	28		3225.79
RRRSGAASSSSSSREK	16		1709
YKPSQGSGARPAPGPV	16		1568.97
VASVENTVPCDTPICG	16		1605.03
NDGMLVILAAGDRGLYEDCSSCFQAMGKTSF	31		3301.19
VAGVVPAAAAAAKAAAKAAQFGVSP	25		2194.89
STCSSHIIVVSLFFGSSAFMYLKPFPAE	28		3066.98
QPVGAHPGGRTPSPQGSPGVQRESAQKGLDPP	32		3190.96
KGISSRVPVSSGFMV	15		1551.05
PAPAPMCAPGPSARAAARGAP	21		1917.49
TGERPYECNYCGKTFS	16		1855.24
MFMQQMTTAASGEISTMLMRDIASGAMSMPQM	32		3486.64
EEEDEENKTNKENAEQEKDTRVCEHPLSDIVIAG	34		3900.61
CLRPEELTNQMNQIEISMQH	20		2415.07
RLYICAGCGRDFKLPAGATATERC	24		2573.33
LKGGSARDSEPRNPGMKRASSLNVLNVGGKAAEDHFQ	37		3895.87
CILITDRTLTQLSIHC	16		1830.44
SMPPSALSQLGDRT	14		1459.83
ECYLAACQKRDNWFC	15		1850.31
ARELEELNVPGEIVESLSSSEESL	24		2617.17
RRAGVRLGPGLYRYTSEDAILKHR	24		2785.56
LSGPKVDIEGPDVSLE	16		1655.07
ACQLTLPALQP	11		1154.55
LPKEEKDPGMGGMGGMGGGMGGGMF	25		2386.19
RKKQEEVMREKQLAQEAKKLDAKTPSQRNKWQ	32		3911.98
LDLTLLGVGSMVGSGL	16		1532.09
RSLMHRSARIGGDGSSKDDDPNEDWCA	27		2976.53
PAPPKAAPARTQAQGPPGRTKAPAAAAAARKRALLAANE	39		3815.92
TTVRGRHGTAHGQSGD	16		1636.94
GCLGIGATVVLKSKFSAGQFWEDCQQHRVTVFQ	33		3641.69
KRSITRPNAGFMRQLSEY	18		2154.73
HVLPLDEVGRETMTVTLLDA	20		2209.85
DWSSGASPSRY	11		1212.37
PGMFSSTEPA	10		1023.25
AGRPGLPGDKGAIGMPGRV	19		1806.4
QTRLKSSEGMSLAEFLYQVLQAYDFYYLFQHY	32		3940.93
GSGLPLLVQRTIAKQ	15		1581.13
NYRGGARVEPVDASGTEKAFEPATGR	26		2736.31
QDLGNSTKAVSSAIAQL	17		1703.13
MNALQSLTGGPTAGAAGLGLPTR	23		2154.82
TSLDAHGEFGGSGAGS	16		1449.68
LKPDRKVKPAPLEIKPLPEWEELQAPVR	28		3278.32
RPDRVPGGICGCGS	14		1373.76
GDAGAPGPQGPSGAPGPQGPTGVTG	25		2087.56
HPVLGHPVML	10		1099.52
QDPQSQDISGLGDSEID	17		1804.06
DETIPDPPLETLYIID	16		1844.28
GRRSTSSTKSGKFMN	15		1644.04
WGSGNGRGSGSGQGSSGQGSS	21		1854.11
PPPPLPPSAGPPPPP	15		1414.86
QMVLTPMPGYARHTGQV	17		1886.48
SSLRIILVGKTGSGESATRNS	21		2133.7
YYHRNPQARLEPFGDV	16		1962.38
LSLRDSGLSEQEAW	14		1590.91
PLFQHWEPQVPTALP	15		1760.25
PYSLTMALAAGARKYGALLKY	21		2259.01
YYMGLAEELVRA	12		1414.81
VTEEERPVVLGQFNTASSMG	20		2151.67
TTGLIDGAVVSGIGSGER	18		1689.13
QPGQACLGNNSIYFVQY	17		1902.37
TALLVRVLVYLGIMPDTKGL	20		2173.02
VWFALGFTFYG	11		1307.67
NRGINGGSDLPEE	13		1357.59
VTDFLSVSGAGSHVGQTHMGSL	22		2187.75
LRGFDQDMANKIGEH	15		1731.14
GYHMSQAKITSELAKV	16		1763.28
FVARLNSSMGPGR	13		1391.79
VFDTLESHSPGTVEELFSDVDGPYYDLDA	29		3218.8
TCQDPILGVGEPGKVIQKL	19		1995.67
GAHGLQKAPEEKA	13		1335.67
SCSSEPSPLGSAPNNDSGV	19		1805.11
QDVGRGTFSQR	11		1250.49
LPSHGGPKPSAES	13		1263.55
SAASASSETIKETTEL	16		1624.93
QDEVLLVQEAKK	12		1399.79
FSTAGSSGSDESH	13		1268.38
GPMSTTVAGSQEGSKGT	17		1594.96
QPSHGGADGPEDKTEEV	17		1753.01
RVSGIGPSAARKFVDEG	17		1746.19
PVVSPGGNPGPS	12		1064.33
DDSEVSEVPSSMASRSHKSTASRRLSSTP	29		3092.68
ARRAGTSCAN	10		1006.22
QMNSEVQLLTEKALLEL	17		1959.56
YGTTFVTAWKN	11		1287.59
HTHLLSTNSAYRQQ	14		1656
GMRPPPNSLGPAMPGINMGPGAGR	24		2333.1
PPPEGPGGQQSE	12		1179.38
AGTSGGGAGSSNSGGGSGG	19		1381.57
LASIAATNKLCQSFQT	16		1696.18
KSSPKMDGVRDSVEFAS	17		1840.26
GMPPVSSTQL	10		1016.32
LGTPVKIGDGMLADYV	16		1649.18
FCQTHIINGSLSKDVC	16		1765.27
RCKAIVDTGAAFIEGPGTL	19		1919.5
LEDSVLKGMQAASSK	15		1564
RLPRQDVQMRPVKS	14		1710.23
APSLPAPPQAGA	12		1076.37
AGSSGGGSSSGGGGGGSSGA	20		1397.58
ARYAEERDRAEAEAREKETKAL	22		2593.09
EMYVAVLNTQKSVL	14		1595.1
SGGGGDSGPGPSAGP	15		1156.34
SRSIQWPTSCSSKP	14		1563.93
QSGTPGPVFVEL	12		1230.56
LVLRADPVGTGVQS	14		1411.83
HRDNAGYCALHEACA	15		1630.97
LESFIQNFSVLYSP	14		1644.06
KRASSPVLPGGSAVN	15		1439.84
CFAMTEPQVASSDAT	15		1557.9
KGTEPIVVDPFDPRGS	16		1714.13
SSSSESEMTAESEEEQ	16		1746.89
HMSLLTAFMPDSFL	14		1610.12
MCPMHDDYDL	10		1239.53
VIASAFIGNGME	12		1208.57
LPSTDLEKPCIKEKL	15		1714.27
DLVLSAVRGRT	11		1186.53
GSDEQVMVWKS	11		1265.56
DLQDQLEDMMEDAN	14		1666.95
YQQKSSMGTVFRQQ	14		1688.1
RCGHNQGQDSLAV	13		1384.68
ARPSPGHLLP	10		1044.36
VYDPGRDGSE	10		1094.23
VFHGKGLLLSGAKAT	15		1499.02
VKATVAVLSFILSSAA	16		1577.12
DYVCDGQEDCADGSDEAD	18		1907.06
LSFPGPRGKEG	11		1144.45
GMTTIPLLVLLGMD	14		1474.08
HFQSPDLGTQYLV	13		1504.86
LLLSGLLIYDVFWV	14		1651.25
RALEQTPGSSTDNLESSV	18		1891.23
PEADMGGVGAGSTAKLPHQ	19		1823.29
TEQGPAGLSKKRGR	14		1484.88
TMGMGMPNLAMTSG	14		1398.9
LTLPPSLPGGDSGEL	15		1452.85
SSTDFLEQADLDSG	14		1484.68
ACYMSLFQVNGV	12		1331.74
EKPFRCAECGKSFSR	15		1745.19
PPTSTSSPPSTASF	14		1363.61
LGGVDRYAVSVMWE	14		1582.01
LLLIGSYVIILRSLR	15		1729.43
PSQPLPGTASV	11		1053.33
PLVLISARDLVIVF	14		1555.15
AGPATSPPLST	11		998.24
SAPFSAPKDEWAA	13		1376.64
DVAFSLLGKKKKR	13		1490.01
GMQGAGMQGGGMQGAGLQGAGMQGAGMQ	28		2525.33
LCPPSLQLPMCAMGDM	16		1707.36
DHSCMQLYWETSPWGPCSED	20		2371.83
VLEQLAAAEQMAAPALDAKEREE	23		2484.1
HSAEQDADDEAADD	14		1488.52
LDNNRPLVASMLVTVTADGLHS	22		2323.98
PSRGPRNPSSTEGGSPDYYKG	21		2209.6
YQVPMTQGSQGLPQQ	15		1662.09
AASTTTISDAVSKVKIQVNKA	21		2132.74
RPPRSSTMSVVIHV	14		1566.05
GPCQGVQPGKLRVR	14		1494.99
SSYVPQEAISSAL	13		1351.65
EKHGEEFFPTSNSLLHG	17		1929.33
LPPSSPSLASFND	13		1331.61
RLVGLQLSLSCCW	13		1478
TGSTSPGTAMSVLPTRK	17		1691.17
GASAQLDLHQAIASEHHT	18		1886.28
LITVPGGSDGPSGVLICSENY	21		2078.64
PRGTGSGGLNPA	12		1083.34
EFLRHMQAKHGD	12		1468.83
RGLGNGHRAMGSL	13		1325.71
HLTVPDKPAGSKMTDRVEE	19		2110.64
TGNSSSALGDHAAPIGGSH	19		1736.06
SMVSSETASPPSKRKVA	17		1762.23
LASLMNKDGVLL	12		1273.74
YTCMVTNSAGNTTASA	16		1591.94
PRNSVGMFPAWIIFLENL	18		2104.77
NRDGFGLNPGAEKTDT	16		1692
FMYVCCILMLLIPLSLILAS	20		2257.27
SGSSVVLVGGAAGSESPGRVEANVP	25		2283.84
SLIQVLVRNVGFAK	14		1544.09
PFSFMYHLAVTGNGLVMVMV	20		2214.01
AVSYLKHSKAFA	12		1321.7
AATPPSPAGTSSVPGMN	17		1541.92
PVINPQAPNSATGSSVRVCW	20		2083.63
HHQSSTFQTFSITYGSGRMK	20		2300.83
LSHRFHGKGSGKMKTERRMK	20		2372.11
AFYLIFLNMPGDAPIA	16		1753.32
ESMTGGFQFEYGGQGSDPADVAL	23		2363.83
GPEPEPEPRLQVTLVDCPGH	20		2170.72
SVASVHSELSAYSNNS	16		1651.92
RHAGLMALSAIGEGCH	16		1623.12
SDDGGFSEEWEAQRDSR	17		1971.16
LAKDFSDISIACSQLV	16		1710.2
SANYHHTVEL	10		1170.39
TVLSPTASEPDTTLTKTSPKN	21		2188.71
KAYSVQPPESMSPTAATE	18		1894.32
NTQMYVEDRIEAPGA	15		1694.06
LPAPKEGLRGRSTRMSAV	18		1926.52
YHKVKLMLNPFAYE	14		1753.3
NTATGVTQWAEL	12		1290.57
AKTQPAVRNMYRSAK	15		1721.21
GPLGIAGLTGARGLAGPPGMPGA	23		1988.69
VASWELRVEGKL	12		1386.79
VVVIPNNGTG	10		969.26
SFTTASTQTPPQCQLPA	17		1778.2
ASIARQQLGQSESSSTLVKER	21		2275.81
LAEEHKKQVDLERECV	16		1926.41
LLPRTSESQSQPVPLKA	17		1851.38
LFYRKNPLHLH	11		1437.88
GANASGPPGARSASSLALAIAL	22		1952.5
NGLLEETTDGERSVGRISLY	20		2209.7
PLGGPVAPDVQLMAMG	16		1553.11
TAVLTSPPAPAPPVTPSKPMAGTT	24		2290
KSNLRVHHRTHTGE	14		1672.05
SGSALTVRSGSHFSAVLL	18		1789.28
QGTVAGYGMVARES	14		1425.78
QRHGVPPPSKPTAGTGITQKN	21		2171.76
LMLVFSVFGVT	11		1212.68
VCALLWALSCLVTTMEY	17		1916.59
GAPLLQVYC	9		963.29
TKGICFSSLPNTMESDKM	18		1989.56
SAKEDSIRVLQEEYEA	16		1867.22
TGLGCGLLLLVALTALMGCCV	21		2021.92
PKGAAAGGGGGGGGGGSYAGGGGGGGGGNF	30		2180.67
QEMLENSEGLDTLSGQAGSGGRD	23		2351.79
TFSESSSDSTQF	12		1322.45
VMHPRFCNILASMAWLSGV	19		2132.87
RMSFGLTFKRT	11		1343.76
QFLNRDDIGIILL	13		1530.01
LLMGPVLRHIPLAVLFGIF	19		2107
EPVSSSLPRSRRES	14		1586.9
ELNQMRANGNTTSNKNSAAMDA	22		2338.82
LDKNHLLGKSGDFCH	15		1684.13
DAPNSDALAPKPSSNSASDA	20		1915.2
SMALGNPGSPLGIDIFF	17		1736.27
DQLEILKVMGILPFSAPSC	19		2061.77
LRYGALCDESKDEQ	14		1626.95
CALLRGHCVVTATH	14		1480.97
GPPLTTTLPACCG	13		1230.64
AGGSRGADPASPTLQSGA	18		1599.92
HRVSYCPQLTFTPSQMTFTQGMS	23		2648.36
SVDAISMFLGGLVATIFLDVL	21		2181.94
LTHIDWDSRGKLLQVNSGAK	20		2238.84
CCKNQCPKEL	10		1165.54
VPLLPRLIPVLKAALVHVDD	20		2179
VMSEVLGQKAQGPRNN	16		1728.2
AAWSRAASSGAPRGAGPAAST	21		1900.3
SFSISVSEDKSPPVIIT	17		1806.28
SSPATQPKKRSTSVMSF	17		1839.32
WRLEPLINTMLNANYTKGT	19		2235.88
RTGPHGAVTIPR	12		1261.62
VALEEGWWDPVDLQAQ	16		1856.26
SASKGETGPMVAATL	15		1419.82
PAIQINGEWETHK	13		1522.88
CKQPEPPVRDSSGR	14		1555.91
ATNSVPPVSSAAPKPTS	17		1611
VLGNARDQVRWLSLL	15		1740.27
RNSCPLTPVVSKASAGAMEVMD	22		2263.93
RMPVDSFNSMLSR	13		1539.96
VLTFVTGGNMEKLVCE	16		1740.31
KHRGSGGGGGPQVPHQS	17		1643.02
TSVGGHPILTLFALGMPVLVTTQ	23		2353.19
FPGKPGTGKPGLHGQPG	17		1632.12
PGEPGLPGPPGLLGLPGL	18		1638.23
PGEPGLPGPPGLLGLPGL	18		1638.23
WLFIEEAAGREVERDFDSVYSRLVLCK	27		3232.06
KFQSEEQQQTEDELQDKL	18		2223.61
YTLGLPATSKD	11		1165.46
ALGGEGGLQSPFRSSSCLSDQPEPRAQ	27		2775.39
KPASAGGELLD	11		1057.32
LEGYNDLSLYVLFL	14		1659.13
PGIPGGKGKAGTVCDCGR	18		1673.2
LYNVDAGHRAVIFD	14		1589.97
ERGEKGEPGARGATGAKG	18		1728.11
FLISVLIITNGGSISVV	17		1732.37
DPPSGDFLTEGGGVRG	16		1560.87
DPPSGDFLTEGGGVRG	16		1560.87
SGSSGGRGGRRSSQ	14		1335.55
KQYAYALANFIQSQGL	16		1815.3
EDGSDPPSGDFLTEGGGVRG	20		1949.26
TASESPMPPLA	11		1100.39
TNGGRTALRHN	11		1196.45
PPPQPGASPPAVPQ	14		1339.7
AGLAESSSVALSNCD	15		1423.71
PGTCDIPGNIGICGTFSEGF	20		1985.51
PEGGFCSNRR	10		1122.35
YCFPENLMGMQGAIEQAIK	19		2143.81
PRMLADLLSTDLSISFV	17		1878.46
VLSELPTAATGSS	13		1232.53
MGIRAPGPMSGMGMN	15		1507.06
LYGWGEKQTDTGSQ	14		1569.86
QLLPQQAGMASILATAVVNKD	21		2168.86
PAGGGGGAFEDAVDHLTTSSQGP	23		2128.53
AGEAVLPMDKRL	12		1299.72
SFAVPAGILAGQPSSLLGPPATVLLG	26		2434.27
ASNPNKADIPERK	13		1439.76
RQNESSTAEPKQ	12		1374.59
SSSAAAAAASSSASCS	16		1315.5
SPRVERNLISPVTMVYQKGGVLASGIDGFVYSLL	34		3667.81
LCLMSVHSLRTAGSKQHRTAVTFT	24		2645.45
PAATPSPTVGTPAPPRFT	18		1765.23
SNVLIAGHGPGAHPQLPLT	19		1879.45
LLGDTMVVLGGRSDPDEF	18		1921.42
LYGESSNNPSSAE	13		1354.52
VRCTSGSHSSTCETAPVPS	19		1906.32
RKASESTAPTPPTPRPRSSL	20		2136.65
VPGYLSAPQNMTD	13		1392.73
SLKRHTSLNDLSLTRDEQ	18		2113.58
DFYNPMVAEALKRELGASL	19		2124.71
QTPRFPMCTSVLSPPAFPEPGSVPQPQPPG	30		3148.04
TFAAVPGLHPPLDTP	15		1532.97
SPGPTNETLIVELLFQGRNPG	21		2239.84
QSRPLLLLGQLHHLHRVPWSHVRGKLQ	27		3207.25
YNGSVDEGSKPGTYVMTVTA	20		2076.55
QYLMATFVHVYITSFIRGPNPSKVLQQL	28		3252.28
MHASIFTLTLMSRERYAAV	19		2197.87
HLRVAKSLEAQITQ	14		1594.06
AGAPSPAPGLPGPRRR	16		1557
AVLQVRPPAGCPPDAPSSQPSSRCV	25		2520.21
LGPSPPAPDVLEFTDH	16		1692.08
SEGLGSGTSSETSRF	15		1501.73
DREAQKETQGRFHL	14		1715.06
MKSHSEMKLVCG	12		1349.82
SLYTGSGGALSSGGTQ	16		1442.74
YWEVRASSHSVTLGV	15		1691.09
QKAIPPGASPVSSLSQAS	18		1725.18
GSAWAPAALTAPNLQEQ	17		1725.13
HFTVVPVDGPR	11		1223.55
TAWVSALALAVQQAA	15		1499.94
ARELEELNVPGEIVESLSSSEESL	24		2617.17
ERGGRTERACKTNIELKVEVESL	23		2618.3
ARELEELNVPGEIVESLSSSEESL	24		2617.17
LDAKAAAVREQEARGTA	17		1757.16
YPNGGKHMPGCED	13		1404.72
KRNSLTTLPENL	12		1385.76
LGSSVMAPVGPPRSEGS	17		1628.07
PGSGAPGNQEEEE	13		1300.44
RPDSGASGLPGL	12		1126.4
KVPSQNPPIKWAEGHKGVFN	20		2233.86
PRRLVNNMQKLFGTAPRVPR	20		2351.11
AYLTAEMASL	10		1069.37
PGSVPGDRGAADTDEEGE	18		1758.97
SSHLAPLGKTLAHQSSW	17		1820.29
CSASNRIIGAKDHASIQMNVAEVDKVTGRFNGQFKTYAL	39		4242.39
ARGPEAARGYGMP	13		1332.67
EDYLRSFRPYHTAEDLRVSSLPPLGLDPATAAAYYHPG	38		4248.23
SESLDDPEGAFHFSGMRAESASADVSAA	28		2842.32
FEAMNSYDLGCGPGGGDTAPQVFKAAGLA	29		2845.57
EPKPEMTDAATVETTEVSTETTSEVTSTGPEEAAAVDSAEGT	42		4258
EPVHLTVSYGPSRSAAPTTLTPAPQ	25		2578.23
DPVRGPDGKMHGNKCAMCASL	21		2187.85
LLGAALLLLLPLLGALA	17		1645.43
QAAKLKGDYRT	11		1250.57
ECWRTLEIPHFQP	13		1656.08
SSRPALEGYFHAVVTAVEQ	19		2061.55
SKNAEKSAGGGGNGSKHWSEDD	22		2218.55
LIEELNVRKVTLSTDKNKY	19		2263.91
APSGGGTGGASGCRRCHATFS	21		1937.38
CYAGCLEMAVSSPGG	15		1444.86
PKEAKAKGAAGAKGGKK	17		1597.13
ETVMVSSHGAVVVKCD	16		1661.15
GSAPRGEEKRYL	12		1362.67
AAAPPTARTSPAGGTWSS	18		1686.04
CSAPVKPGIPYKQ	13		1387.84
SRQLQSPAAPSPQS	14		1453.76
LTNLSSKAVTDARGAPAAS	19		1830.28
MQARVHGLPTTSPSGMNMA	19		1986.59
PPDASPPPGGAR	12		1118.36
AGTAGTQGPPGLTSV	15		1313.65
DLLALGTAVGSILLYST	17		1707.26
RSTPAASTSGGGGSGSPG	18		1490.75
LRPTLDSFSLEM	12		1408.8
LRVRKKMSGEKMPVKML	17		2031.87
VVPEGGILQIGQE	13		1338.74
SMCSPPGSPQEGSA	14		1334.62
RLYAGGLGCS	10		996.29
GGFGGGGGGCSSGGGGGGYL	20		1517.87
LSSDDYTKKKKAKGKK	16		1825.36
GRMANGLPGPRGPALS	16		1551.03
DLAESGIRYTQM	12		1383.71
WAPRTGSVATFPGLS	15		1546.95
PRIPGAQPPRA	11		1159.5
RASGLGAAAGQRC	13		1217.54
LPGRDGRDGRDGAPGAP	17		1664
LALIHGITMG	10		1025.44
REAGQMQNLESAGAGRS	17		1762.13
VCEGTSQPEPSCSA	14		1394.67
SYEALSGGSTSEGFED	16		1635.83
TALLGIMAPGSFTRTRT	17		1793.36
LASSCLWHLQGPQDLMLKLR	20		2310.09
PEMKPYGNIASKFEN	15		1725.16
KRSPLIRNRKAGSME	15		1743.27
ERASGTPVGTASRQGS	16		1560.86
LLTPGNGPPNPR	12		1232.58
RGKGPLKNTSD	11		1172.46
NAPSSNFSGYDQQDQCDYY	19		2202.46
NMGLNNCRNEKERTR	15		1835.26
LQLTPSPGLSPSLLP	15		1520.03
PPGPPGPPGPPGTPVYDS	18		1686.1
NYGDHSSVSEQFRD	14		1640.83
LRVPVNASFCSPDA	14		1475.86
QHARLAPPSLAQQQ	14		1544.94
ASSTLPRMKQKGLK	14		1545.08
TPTTSAITASRSESP	15		1505.79
LTNLLFMTHHCLGF	14		1647.21
AAEENCLASSAYRX	14		1540.84
HRMTPKPEEAGPENT	15		1694.06
MDGDSRDGGGGCKDAGSEDYE	21		2121.39
RKTSARDASPTPSTDAEFPANGGGADR	27		2733.21
LPILIFPEGTCINNTSV	17		1831.42
LDQSRARHQAIFGSQTLPNSNL	22		2454.03
AAGDGTIREGMLVVTGVDLLSSRSDQN	27		2762.45
YSHKDIVAEGLRQL	14		1629.06
ALHHDNVSVNLFVVNKPWLF	20		2350.03
TFRLLGSPRPVVVETRPAD	19		2110.71
GPFRLKNYLTSGKNNSDVDD	20		2240.7
MPPPPGSSGPEWKG	14		1423.8
GLTELVTATGNYGNYRRR	18		2041.52
MPVLGPSLLFCGKPA	15		1530.14
AASLEPAMAG	10		917.17
GLARPEAIYYQGPLLSL	17		1861.43
KRNAASRLGAGPGDA	15		1440.78
QVKQYLSTTLANKHANQ	17		1944.44
CAAMPSKVVILRYN	14		1565.12
EAEPPAATQPQTSETPTSHLP	21		2189.61
LPGSMGPGGGGQAPGGLG	18		1466.92
MPHSSLHPSIPQPRGL	16		1754.28
AFCGGVANFSGMNG	14		1331.68
DSSLVQYALLAEMGYE	16		1789.22
LVGIVSWGTECGTVN	15		1534.98
SYCSSLSQHQKS	12		1354.62
LTVRPLDPLTYPDGDR	16		1828.28
YTGPIGMPGLTGRPGL	16		1587.12
QPTEGASVTLSCGTQ	15		1478.81
STLLSKIFSTVSNT	14		1497.91
GPKPGDSGYETETP	14		1434.67
LHYTTTMTISML	12		1411.88
SSSKQPAPDTEASE	14		1433.62
KPLVGASAAVAPKDDL	16		1552.02
FDARGGGGTGGGGSTGPIPPGRRHDL	26		2450.02
STFSVVIPSLVPGIRYSVEV	20		2149.81
AFPIGSSGFSLVKE	14		1438.84
PDRFSGTKSGNTGTL	15		1537.86
DVVSPDPNSKASSRSRKAAGPLL	23		2352.94
VGPLASLPSRPGEAPGHSAPAAG	23		2096.65
CFMTILMQMRRSLGSSAD	18		2047.71
NLLLGQEKEVEVSIPASFF	19		2120.72
LILVGGYGTRLRP	13		1414.92
LFKPLVLRRQYLRRKHLG	18		2294.12
EFIATQGPLPGTVGDFWRM	19		2122.71
SCPPGFGVLHPGTP	14		1365.77
PHSGSTMSIPFPNIL	15		1598.07
WADCPMVAEMVGMK	14		1568.11
PPGGYGVPPGGYGVPPGGYGAPPGGYGVPP	30		2695.44
GGHSVISAISLPLVDQDGTTK	21		2095.66
VCWSRGFMEMDGQGELVESLKR	22		2558.27
LGSPLNYGYGCNGY	14		1477.82
HKVSSVLRAFLDLMLVREP	19		2210.95
LLAESSTISYL	11		1196.52
KLASPMKPVPGTPPSSKA	18		1793.4
KKVISHGGYYGDGLNAIVVF	20		2137.78
LRLIHGIDLSKP	12		1361.84
LGVYGGPYGGSQGYGNYV	18		1808.22
VAFVGGLVGGPPGLAVGGAVGGL	23		1921.64
LLEKITDKEAAERL	14		1629.09
NGEHCTIAHYLDRVVKEGCPGL	22		2412.07
SSYNSRLKTHVLKA	14		1604.04
DTEMLQAMILASA	13		1393.82
PLSLGIETAGGVMTPL	16		1556.1
PSPVTSTPFSVKD	13		1361.68
LFAFSVYQGSTD	12		1334.61
YLAMVPSHAV	10		1087.44
PAKPLSNPNSMYL	13		1431.85
QVGTPDSLDSLDIPSSASD	19		1904.23
CRGGGTCQMDAFMRRKC	17		1920.52
LGPTLNRISYCKD	13		1479.9
NYGPMRNGIFGVGRNIVAPYGGG	23		2367.04
RETVAAPAGPQS	12		1183.44
LWNKYRISNIPS	12		1490.9
TADHSHVFSFGGYT	14		1525.79
FPQGAVAEVELAEDAPVGSLLL	22		2225.85
LKFHIYSVGEPGLDMS	16		1793.31
LHPVLYHLCQFALLGYL	17		2000.71
MEGTSAEEAVCWQERKMSVLPPGC	24		2639.37
FAFFSILIAFIIQYFVIK	18		2180.98
SLASVIYNSHPRNYFPVRG	19		2177.72
FISQHYPPLKFCN	13		1594.05
TLALAVTLLHLARLALSTCPT	21		2178.98
FYTINYIWYLYKELRMKPS	19		2529.28
FPPPGGDRGRGGPGGMRGGRGGLM	24		2296.98
DGSLVQDPQKV	11		1185.46
GGVITISSISIFT	13		1294.71
RWLKGHGIYLGMPGCLPAYD	20		2247.97
NILESSVDPTDEMSVGW	17		1879.27
SSAVPPVLLYSLAAGVPVL	19		1853.51
VTVAVPPALPAAMTMCALYA	20		1990.74
FPYQDKLVGYISGYSRRF	18		2196.75
SWEPEDVFSELSIPLGVEFVVP	22		2476.1
TGVSTVPPSSYSL	13		1294.6
GPAGGSSPTENSTL	14		1274.5
LRRQIRSSTTSMT	13		1536.95
CRLVSGIIYGHMY	13		1512.02
SPLSPVGQPMGMARA	15		1498.99
EADRHYGYNEDVGNHAMKP	19		2203.6
YLVVMGQKGTEGGPL	15		1549.06
SIPSVASSVSKGGLSTGAA	19		1676.12
NMAAAMETEQL	11		1208.52
KCAPSQRVPALTGTTASN	18		1802.28
AGTGQNAASTGAQV	14		1232.47
KLVRSHLRVMTLAIGDGANDVSML	24		2597.46
SLSDMPRSPMSTNSSVHTGSDV	22		2292.78
EMGRFIMEGGETEET	15		1716.09
QQSYIFPSAISAMEATITER	20		2243.8
WLMPASEMEESGSCIGSLIRIEH	23		2576.3
LRDGDGWTPLHAAAHW	16		1803.2
VVIGDGVEEEQAAKK	15		1571.97
ASASLLDTNRRHTA	14		1512.83
AGLCTLGSVSCYVAGIELL	19		1869.51
PALLSALRRVAEDVRAAGE	19		1994.54
PTPKPELTVKQKA	13		1436.9
LWKLATLGRFVPHLGRMG	18		2052.8
LMLTVTELLGVSMELGCF	18		1956.69
FDPTMSKKKKK	11		1337.79
VLDQFLCHVAKTGET	15		1661.13
SAHIGVGISGQEG	13		1211.5
SFFQEAETSEHTAIPL	16		1807.17
EGFCGGEDPPSPRAPC	16		1618.96
RRTSPPPASLAGPSVSSWSFSPS	23		2358.89
STGSKKPTGSEATKKARPRKPVPLRS	26		2765.57
CEIKPKPRPANLRH	14		1659.18
LVVVGFSVYGGGGIHEYEL	19		1995.57
GRGPEGGFRQVKEAVMRYLQ	20		2278.92
GNWDTEFNKEHTEE	14		1735.94
GTPGDSPDGAPQNDSPA	17		1582.78
SPRTRPRKSTMGALYAVG	18		1948.52
CYFPSSPTSPGSQTA	15		1529.83
QKKMEFKIKSVPIIS	15		1776.44
DIPGGGSHGGSTMSLWEVMQSDL	23		2361.94
SGLYILTLLVEGYGFSEETW	20		2277.87
KMSQDSMMKLKGMA	14		1586.18
SSEGPDGTLAPSDGQSVE	18		1732.98
GLISGIPGPSSGQASG	16		1384.75
RRGAAGGGSTRAPPAG	16		1438.78
MFTPEQIMGKDVRLLRV	17		2033.74
DFGSDRVRPEPRISPPP	17		1922.35
LLEEHKHEIERMAR	14		1791.27
VKLLEEKSHQYGIK	14		1672.18
KRWFIICPVAEHPAVEAPES	20		2279.92
AIAPGPEQRPPEDPGQEVPEAEPSQP	26		2723.27
CYTSTDVPQMLSNMMGR	17		1934.49
ARQVAAGMAYLSERKFVHRDLA	22		2490.19
GRPLVNADRSDSAV	14		1456.76
DEKCLIEILASRTNE	15		1734.17
PYHYVTVKRHGKL	13		1598.08
QVHESLQAMGSSADSCDS	18		1852.18
RCFSAWIGASIVTSLSSFKQ	20		2188.81
MMFPIFLGQRVPPE	14		1662.25
GLELTGHGSSEL	12		1199.47
CGYRNKIYVVQP	12		1439.87
LEPPETTTVITGLEPYTKYKF	21		2428.09
LASQGGLGMYET	12		1226.55
TASCSPSPSSGSEGPGQVDS	20		1837.12
TLEEHEAETGMKS	13		1461.75
EYHAASNSMMMER	13		1556.92
SKKKSQAMRIVRT	13		1533.05
STHPAPSMSSLTSNQS	16		1631.95
TPGTPGGGGNQGLRA	15		1339.66
KNQGIKKTLGSTRRGNDNGRKLRLGKQ	27		3024.91
LGMDQQPAAPEDSPRTLC	18		1929.4
GRLVRRAIPTVNHSGTFSP	19		2065.64
GALGSGAPPASGHSH	15		1302.58
AGGIETIANEFSD	13		1323.56
KNPDNPRAAELFHQLS	16		1837.25
VHSLMGGGASAGRGHS	16		1480.86
STMLRPGVGPGPTKG	15		1454.93
LCSDNSLAGGLPVSAD	16		1518.88
LGVLTGELLPRTEA	14		1468.93
TTAAAAAAAATAARAAAAAPVLVDGD	26		2239.79
PGNIKTLGDAYEFAVDVSDFSPE	23		2471.98
QDVVPITSYDTAGSFLLLGCNNGSIYY	27		2911.64
LCLEVLPKPSIWADPGTMVAQ	21		2269.03
DGKPGLRGDPGPAGPPGLM	19		1789.32
QLIQKMHEKATQGVLQ	16		1852.45
PRLDAPISRAVRGRSPGAQ	19		2004.54
SGEGVGACPRSPRPGRPKG	19		1865.36
EKERVSAAAQRIRLRA	16		1854.36
GPEGKAPHHVLPAHS	15		1533.93
SAGRVGPPGPAGAPGPAGPLG	21		1740.25
EHNDHASTPLLPTPSAATLSPPT	23		2354.88
LSLSCEALNVHGARSGSVLLL	21		2139.82
LPSIKREGLSDPPAATVLPMVKTEVVL	27		2861.84
PPMGGPPMGQMPGMMSSVMPGM	22		2206.08
LQCFNDVTAIIYVAACSSYNMVL	23		2539.31
SLGDSSSSSPSPSPVDQPY	19		1894.18
DKVQNSSGRFVLPVSGPV	18		1886.4
HLLKMGETSEICPEATDFL	19		2134.73
LPGSPMPQVQPPEEG	15		1562.98
RDAAWQESSPGNGHGKPV	18		1893.26
APAEQGAGPGPAAPAPAPGLP	21		1794.28
EIGSCKNVTVMSLRSNKLEFLPEE	24		2724.5
ERRAVEELLESLDLEKS	17		2016.48
MWPSQLLVFMMLLAPIIHAFSR	22		2602.6
ANGPAAGRGTPKGKTGRGGRQKNRFGLPGPS	31		3048.88
RAAAVSAEGKAVQTAILGGAM	21		1972.59
HYEALVSPILGPL	13		1408.86
LRAGAGEGGGGGRPGP	16		1365.71
TAVVGIPHGLEDWSFFAVYDG	21		2280.83
PDIVALLRSSKNAFISG	17		1788.32
GSMNMSSYVGAGMSPSLAGMSPGAGAMAGMSGSA	34		3068.98
RGILPMNPRNMMNHSQVGQGL	21		2351.1
VGAMKDAVRVVFRGPRVHDLFDR	23		2641.42
EKITGPLEEALTVAFSQVLAIAATEPVSLLH	31		3249.24
GDPGSLGPPGPQGPQGQPGEPGPVGERGPV	30		2775.45
KPPPQAHLPPAPAP	14		1417.86
LLQENGSKSPDRSEEPMSYDSDLGMANA	28		3042.65
NYMDCFESNETMGVWLHL	18		2189.73
GPASSLRLQGDAKPPP	16		1591.02
QALGFHDASINNLIQAHLL	19		2075.66
LRDKGNKEKLPSVAARSNHSSLVD	24		2622.28
VGIPFWSHHGDAIPGL	16		1703.18
EYPSVTNYLYVTYNGQE	17		2040.42
GSFVANLLKDLGLGVDDLAAQAPG	24		2342.01
SKKEVQGRSGDGANAGSLVAAIAPKGSEKAAKA	33		3155
LLAARSVLSPAGVGGMGLLGPGGLPG	26		2318.19
DNANILIQVDNARLAADDFRLKYENE	26		3021.67
GVGEKGEPGEAGNPGPPGEA	20		1806.17
LLLVSYSAILVMLRSYSGKA	20		2184.97
SATVSHEMSGLNWKPF	16		1791.24
RHAQGEKTTGINVRKGGISNILEEQVVQPLL	31		3386.38
TPLATPVPVLRLPRGPDGSNRGFAP	25		2586.35
DRLEGRRVTDAATQTEPGETPAVS	24		2557.06
AWTLTSSSLPAGEPASPTGSPPTP	24		2309.84
HLTWTIIIPVSAFGISVIIAVILT	24		2578.57
PGAVQPGVGQAGAVQPGVGQPGAVQPGAAQA	31		2722.49
DGQVAEAGVKPVRLKER	17		1852.37
KLMLGDQHQLVRFSL	15		1785.38
GKAGPGAGVVWLPGPGGLGVQRGSNAAGNVGGQSLL	36		3257.25
MAASEQPQAGELLAKARRAFLEEFGAEPEL	30		3261.1
LVVLPYQMLLHAPTRQAAGIRL	22		2461.36
DVATVTGSESASPVHSALGSRSQTPSPSTLN	31		3041.67
PGPIGSLGHPGPQGVVGPP	19		1720.26
DRDAGANASILYRLAGTPPPG	21		2112.62
NSSYLWEGFEDEFENYSGTPPTEDY	25		2977.36
PAIVEAGGMQALGKHLT	17		1693.26
QDGEAATSEGGLKLKVPTLGARAGAGA	27		2526.2
AGTAPLGDPTALTVLPKW	18		1808.37
PGGAAGGGVGGGEEPGSPAQGKR	23		1950.4
LRNKEIKDALKRLQKK	16		1981.66
ARAKGTEKPKDIGGSSKDHLQGLD	24		2509.13
SRDRAPGGRSGVAAPQAQV	19		1880.31
KERPSGSSLHAHGSTGTAEGGSMSRL	26		2598.18
HTALADIVISAAGIPNLITA	20		1961.59
SVPGPSSTVITERVSTATSVTGPSSL	26		2518.14
VEGPQVGALELAGGPGAGGLEGPPQKR	27		2542.27
MAFMLSLLMAVVLISYSLGGSLGCDLSPNH	30		3141.25
PAVQSVQMQPSFAGGVKPLSAEHGA	25		2494.19
ELGGGGGGGGGGGGGMGGPPPAPGGGG	27		1935.46
GHPSGGSSGSSSGSNVSSGPSGGPSGSSSGSSG	33		2681.03
TAINAAIIEVTTNHSVMEELISVVGINMRTPP	32		3422.47
KGSPSSSKVSQPSDINTFSSVEQPPG	26		2648.2
FERAHSKGVTCLSF	14		1582
KSGRPSLKLLAERILGIQVQQAEHCS	26		2862.75
AVADLLGSVIFVYSFV	16		1700.24
MKKIVVGDASETALL	15		1575.12
TGNPAATNQAGNNNSGGPVSAPA	23		2067.44
FNGPPGPIGLQGLPGPSGEKGETGDVGPMGPPGPPGPRGPAGPN	44		4070.2
SQFGALPPGTCLPPSDGNGTGPPALPPPPPPP	32		3031.89
HVVEFKEKKQEIEKPVAVSELFTTLPIVQGKS	32		3639.75
LRADPHLHTPMYFFLGHLSFL	21		2513.28
FEKLLTSPMEARDKL	15		1778.31
GLSLEVKKGQTLALVGSSGCGKSTV	25		2420.21
LSGLCSMTGCSLYANK	16		1648.17
RVTSTGNMLSHVGHTILGMNTV	22		2326.04
LMSDKKCSAEKKSEME	16		1844.36
NLWNLAFYALMVFMATLGLWD	21		2490.3
LPALLFGAAWALANGRWCEQTE	22		2418.09
VIHYVNGVSTQGMTLEE	17		1877.37
PEFDQVLQGTAASTKNKLPSLITSM	25		2677.44
VVAVVAGVALGLGVSGAGGAFALGPARLEAF	31		2797.76
QQGSPREGERRVGTASVLQP	20		2152.65
EKPGGLMPSSGAKTVLLKVPEDSENPMEGEK	31		3256.17
MTVVARGFWLLRGRLGRVS	19		2174.93
CQKDIDQSVDTIC	13		1467.81
DAEPQAGPSARGSPSPAAPGPPAGPLPRMDLPPSG	35		3304.13
SKEAGPRPPGSGPGPGPTTGAKTEPGSGPRAQ	32		2984.69
GSVGPASQLPTVATSLSPASK	21		1955.49
TDAALMYDAVHVVSVGVQQFPQMT	24		2608.34
RGERGQPGATGQPGPKGDVGQDGAPGFPGEKGL	33		3175.93
TLGYPAMHLPRSSFSKVPGA	20		2116.75
PGAVAAAAILRAILEVLQSQGA	22		2119.82
PKKPPLGDGSGPGAEPGG	18		1618.04
RGPEGEQQDAGDFPEAGGGGGGCCS	25		2338.74
DDTLHLWNLRQKRPAILHSLKFNRERITYCHLPF	34		4233.45
TPAGVNLSGLLPSGGLLPN	19		1777.35
SGSRASLPKVSYVKAIDIWMAVCL	24		2595.46
TVSLPNSLQEVVDPLGKRPNPPPVS	25		2641.39
YRMEGAVEAAKVGAL	15		1565.03
GSTGPAGQKGDSGLPGPPGPPGPP	24		2082.61
ASWETRFYWHKGSLGLSNATIQWHIPD	27		3201.96
RLGEHVPVVLGLLPQD	16		1742.31
FFEDHAHFRDLLEEGKA	17		2061.48
SISIPGMGSKASGPHGLGSPLVASPSLEKGL	31		2932.86
LNPVGKHMIADAQNITISQYACHDQVAVTIL	31		3365.37
VSETESPVPSYSQLHSESSIPEELGSPAVEYL	32		3449.16
AASAAGGAGGSSGATGAAGGG	21		1462.74
MYLVTVLGNFLIILLIRLDSRLNTPM	26		3020.17
DHGAEIITQSPGRSSVASPRRLS	23		2421.98
PRKFPSVTWIDLGNNVDIFSLPQPFLLSLRKRSPKQGH	38		4390.7
PVRKSVAPKNSYATTENKTLPRSSSMAAGLERNG	34		3619.55
RNDAKNLYAANGIAL	15		1604.01
QGSPQRRGPLTSGPDEENVALPLGDNVL	28		2917.61
QAQPADQELGSNSPPQRNWKGIAIALLVL	29		3115.99
DPPSGDFLTEGGGVRG	16		1560.87
PGSQTHSDPELCPGPSPAAHQPPLPSPAPS	30		2957.64
GGSWSLKSQVPPGPTPPLQFHPQ	23		2443.11
RAPVLSIDPPVHEGEQG	17		1801.24
PADILQKLPAPLIDDSYKKE	20		2254.9
EDGSDPPSGDFLTEGGGVRG	20		1949.26
PMGRGGYGGGGSGGGGRGGFP	21		1795.25
QVCNPIITKLYQGGCTGPSCGTGYTPGRAATG	32		3173.08
GPLCLLLSSAADSQLLPGNNFTNECNIP	28		2902.71
SMGSNSQMIPQKMREAGAGPE	21		2206.8
GWVRTMASHSLLVAPPAAL	19		1977.63
KPRSLRFTWSMKTTSCMDPKDMMREL	26		3177.16
MALWAKARVRMAGPWLSLHEARLLGTRGAAAPKA	34		3658.89
PGAGLARRDSLPKPGPSRTGSFSG	24		2368.97
KFFAPWCGHCKALAPTWEQLALGL	24		2688.56
SGVLAAVAAGANPAAAAAANLLASYAGEAGAGPAGGAAPPPPP	43		3609.6
SPGCVTYPENGMGGQVAPSSTSYIL	25		2516.16
LTRLDEESLADLSSLSILR	19		2131.69
LVPHYDVLEPEELAEDAGEGSCPGDLGPGA	30		3037.7
SPSLQSSTAALTGGPTTG	18		1633
NRLTAEELHLVASVDPGEGWPPITG	25		2659.33
GNTWLTAFVLKSFAQARG	18		1967.52
KNQVAMNPTNTIFDAKRLIGRKFEDATVQSDMKHWP	36		4189.33
RISSEIYDQNFESQAAPFDHTYCN	24		2836.33
FPVTSFAPILSADSTHH	17		1827.26
SSKSGLSRGRKVILSALGMLAAGGAG	26		2445.27
EIKAGAVVLDPMCGLGTILLEAAKEWP	27		2825.79
GAKTAALAPLSGEHLSVGGSVVQPAVSPSSGGATVS	36		3248.14
CHYLNGAISAFFNHYGTSEVV	21		2329.88
QVNRGKQLTMYRVWIQCKYRKPLGSS	26		3141.12
HITDWYPTLISLAEGQIDENIQLDGYD	27		3120.8
LGSRRSPPPSLAKQKQKQAEHIPP	24		2651.42
GLTGGISTSIAVFCHELPHE	20		2068.64
ALGVPFGSILASYLLKEKLNILGK	24		2545.49
ASVMYSVVTPMLNPFIYSLRNKDVKGAF	28		3149.14
QPVSRVVRRVLRAGVRSCSSGAP	23		2438.17
YLELSYVNGTPPM	13		1483.89
TLGKGSIPPGPVPEGV	16		1504.99
NCADNTGAKNLYIISVKGIKG	21		2179.84
PSHLQPPSYGPVLSPMSKAHGAVNKLPSVNQ	31		3239.18
RSGSIIDQTRVLNLGPITRK	20		2224.9
RIVKESGGKLTRRLVNSQ	18		2041.66
VSGMGMGRGNPEPPASG	17		1601.03
ASLIPPSLDPSLTV	14		1409.84
CDGVPHCPDGSDEDPGACERLQAPGG	26		2583.09
DLALNHVAFPPLEDK	15		1679.12
RTLEIPGNSDPNIIPEGDFKS	21		2299.83
ENTNSAPGGPKSWAQLNGKPAGHEGGLRAS	30		2989.66
AVTENDGKKDNNKRKTETKKCTL	23		2622.28
TEDKVSHVSTGGGASLELLEGKV	23		2313.9
PNAANMGLAPVSGYNLFREAVPDPYWKDIV	30		3306.19
HYDLKQPAQPPPPPTPEAAKPEAAASSG	28		2853.52
GCMTQVFAEHFFAGAEIVLLAVMAY	25		2719.6
SHLDLLKLIMDGMTEACIKGGIEACYA	27		2896.86
NGHWRGGAPSGRPVTCEVCSASFR	24		2532.14
SMGRRQAITQCPGDSEDHAGTSEKEGGPGQAGSPKSK	37		3743.55
SVWGKELEKEKRPKEIKVRVTKVKGG	26		3009.99
GQVWINGFNLGRYWPVRG	18		2119.7
SLAHVNTDMTLLPELGNPYSQ	21		2300.89
RRQAMPFKCMQLTDF	15		1872.46
QAFADPLGASGSKAGC	16		1479.84
LSSRASSLLGADTPAKTYH	19		1975.45
KPMINKDLEGNVSFL	15		1705.23
TPSVNGGGGSVLGGAGSGGGPVGSVENGKPGADVVD	36		3066.8
WDQLNETVFTVHSSSRS	17		1993.36
HVIRKVPELMEMFLPATKN	19		2254.04
CHGELKNKNGHKL	13		1477.91
EKAQKTEGSRIQKRACNTATCMTHRLA	27		3033.88
RSGSIIDQTRVLNLGPITR	19		2096.71
NGFEGTDMKDMRLEAEAVVNDVLFAV	26		2871.61
TTIHHMSLSEDSNDASV	17		1844.18
LASNINLPLAQQ	12		1281.66
LVALLQNKDTKGNSSRWLVDTGGHR	25		2766.5
EKEAAEKGSSKLPKSLSSSPVK	22		2287.9
SPSEAFGNHHSPS	13		1353.54
PCPVPPAGPLPGPRYR	16		1674.21
PLYGHGECKWPGCE	14		1575.98
VKEECQKYGPVVSLL	15		1692.23
DSYDGQDYY	9		1125.18
LGNTFLLSTYGSTSCTGCTLKPIHLIITNMA	31		3272.34
PIFFELFVETVYPVPEGITCGVVTFLSN	28		3119.06
PADVEFIQPPGSLPSEVLQ	19		2023.55
TLTLLIAENKTVVAPMLDSRAAYSNFWCGMT	31		3418.46
ASAAPRSRSLGGAVGTVASGA	21		1843.31
TIPKMLWNIQKQSQVL	16		1927.6
LLKAVSLGPWVHLIEELQLFDQE	23		2678.5
EFGVDDGEVFGMAS	14		1459.74
HPMEDVSISGTPSSSQCP	18		1859.26
YDPKLGTDQPLDQATISLQMGTNKGASQAGMTA	33		3410.29
VLRPPGPSPHMAQQHGDPATTANND	25		2609.19
TPILGGKRAAKSDGDTVTRMSYPPPLQSLEKR	32		3471.46
PSSDGKVSPGTLSIGSALTVP	21		1970.51
VQSHLGYTEMVALLLE	16		1803.36
AEGMAVSSVPPDPTASARMRSEAERPA	27		2771.42
QVTNNVLLQLPSASML	16		1728.29
ARELEELNVPGEIVESLSSSEESL	24		2617.17
GARGGMMSHFLCAVSEKPPSGEKPSVF	27		2807.64
ERTGGVPLLKA	11		1140.51
RPASPPAPGGSQQRPEEETAESLLTETVRSQTHSLP	36		3842.67
AMQHANQPDETIFQAEAQYL	20		2305.8
PSPAGSPGAGASSSTGGLCR	20		1717.11
ASPLVVIPAIDKSSATVYIGSHSHRMIAV	29		3020.97
LVIPPAVAPGLQEGPRP	17		1711.29
VHEVTACLIAVVKTDHEVQVR	21		2347.05
TVGDGGVPALPSL	13		1182.53
PRKKEDNVLVESH	13		1550.92
FFQHPQPQFPYLHP	14		1783.23
VRLGSWDRGMRYSHSIL	17		2033.59
DPVDNSTLTKAPKNIVSPLPAARQDTSAIRT	31		3278.12
LDKTKNNWEDREK	13		1676
CCRPPEPPGAKSPPPGGGCVT	21		2007.61
VENTRLGLNAQVTSIQA	17		1814.29
GRPPIGVKFEL	11		1212.62
DHSPAGSAANTDSGVEMTGNAGGSTEDLSSL	31		2936.42
GLLAGGDVAFPRRGYPMHR	19		2070.68
SQEGRIPSSEDLMHRASAQELLAQC	25		2757.41
TVVSGGPLDGPYRL	14		1430.83
SAKTLEELRASLE	13		1446.8
PPLISTGASARPPAS	15		1421.81
LAAIGLLRDEPLAISTLEFLPTELYPPL	28		3067.06
RFQDPAPASAPQEAT	15		1585.88
MYVAANEASIAPILAEAQAH	20		2070.63
TPVGPAPSTSQSQKRSSGLQSGHSSQRA	28		2824.42
AAVALAVALLPLA	13		1192.69
VPVMEKILQKFASM	14		1621.24
FSQEKEEKDGELGKYYCF	18		2200.66
QPQLGRAVVIMVGGANEALH	20		2060.72
KQYGQSRLDSAVAEL	15		1665.05
LSPEATSFNDTRIPDVAG	18		1890.28
RTETIRPASIFTKT	14		1621.06
LRGILTDVTLLVGGQPLRA	19		1992.7
VPEAAAASAAHRAATTVAAAASSAPPP	27		2414.99
GSGLGGPGDPSSPAWP	16		1438.74
ASTVTLDTSDAGGHWEP	17		1744.04
ECPPTLASGMTLAPVQGTA	19		1844.4
LCAGFAASGEKDKCSKGD	18		1787.23
QVSLGLGQPWHAVMD	15		1638.11
PGEEPTLMSPGTSCGSL	17		1663.09
TVPRCEAPCGGHLTA	15		1511.94
GLVLAISIMAGGQVFKQ	17		1732.39
VTSMVAMAKT	10		1038.42
ASGHPKMMLPPIDS	14		1480.96
SRGDVNDQDAIQEKFY	16		1885.2
VRLLLPGDLCKY	12		1389.9
SILLVLIVVGGIVVALRR	18		1890.73
MFVAGLCVFIISTLAID	17		1813.5
KCRKVYGMENRD	12		1498.9
GLWFTRDPGFMP	12		1423.82
VPSPPTTVAVLDTEAPT	17		1695.13
LNEPSADAPASRYQ	14		1518.78
EAPPSEGPGSRGLRRW	16		1752.14
ECRIYRNEFQC	11		1460.79
VVPSIPCSRLALIGKILHPQ	20		2141.96
LLTALLKGTNLSAS	14		1401.88
TSNGSAAAGAKRE	13		1219.44
LMGPSCTYSTFQM	13		1465.9
HTDGPLANSWR	11		1253.49
ECRLVKETRL	10		1246.63
LVTNIQRLICATP	13		1441.95
EEEGSSGSSSDGSGSEDS	18		1689.72
YIVRVLLDDPALGIG	15		1614.15
YALLYVNTEL	10		1198.53
VSGPEKGGGSAAAA	14		1158.42
TGALESAVAIATGK	14		1288.66
LIGSPFLRAYMHGFF	15		1756.32
LFLSPASMSALQTSM	15		1584.09
LASTSDSLPPSTGCLG	16		1505.88
MASDGARKQFWKR	13		1581
ALLIYTEASDYIPDD	15		1699.05
DAEMVRLLQEAGAD	14		1517.87
TAPTPVMDNSRNAPLAGF	18		1859.33
LNPIPQAPLPPGW	13		1399.85
TKNEEVKIIMVKHYRIGLDEKYEVT	25		3036.93
KTDCKSGIDIL	11		1192.55
DFIPGSSGYL	10		1055.29
NRKAIEALYLLGYP	14		1621.12
VGTLHENRQGSSVQA	15		1582.92
EASMEVKGQK	10		1106.4
LEQILQKTREVQEK	14		1742.23
NQVLPLTSSSGNS	13		1303.58
LKVPIPEDKYTAQVDA	16		1787.27
TSENLENPPQLGEE	14		1556.81
RLHLGLATVPPTSGG	15		1475.94
YDGATALFLAAQGGYL	16		1631.05
VMAPDPRLPVGMIQKD	16		1767.37
LYREVTLENFGNL	13		1567.96
LTMKSSVQEEDVST	14		1553.9
RVPGLSPPGSVQSHPG	16		1571.99
EADVELEPNVSVYSGLKEEH	20		2244.69
LLPNSLSISGSSCSF	15		1511.92
VTGVTSDSVGLSWT	14		1408.73
LTAGLQGYNATLVG	14		1377.78
GPVPGSPVMSGYYGV	15		1466.89
PSSCTTSCAH	10		993.19
PSSIQSRLSMVNQME	15		1707.17
ASVALTSISNVTAFF	15		1527.94
HLEPPSSGSPLLSQL	15		1561.98
EEPKSEEATADHPV	14		1538.77
KGTPAALMCPNNGA	14		1344.76
VTAMHKVFDWASTS	14		1579.98
LSLTYDVVLVILCT	14		1552.12
SVPQSAAPRP	10		1009.25
ELVRHFLIETGPRGVKLKG	19		2149.87
LYDESSSDWNENTGGESVLG	20		2159.45
PYSPPGPGPAPPAAMA	16		1477.9
RYGSPGNVTKEYF	13		1517.84
SYMKHQGLNGNMN	13		1493.88
DSASSVAVTVLEADRC	16		1622.97
MKPYNYCSAY	10		1239.55
SDNIVSSGHSEIPRLPD	17		1823.19
DPLLTKKSDAEGARML	16		1745.25
EKQLEGVLSKETLGVTARQPEQR	23		2597.28
GVASELVPRKG	11		1112.45
FGEDNHGFESDS	12		1340.44
REAPPGEPGPRKGYS	15		1597.95
AQGAPGPEQQHLLT	14		1446.8
SRPCYGALVSES	12		1268.56
DSVPVSPSSPHAPDLSA	17		1662.99
SEPALAKRAREDSGMV	16		1717.14
RARQAACCVARPGT	14		1459.88
EMLEDSSGRQRAMSIASL	18		1981.48
FTLPSDAQSPGALDVPVGPRRR	22		2336.94
GCTPGAHVDCGWLAC	15		1489.91
KVYGKTSHLRAHL	13		1509.97
VTSVQILQEEQCLMASDMAGTIK	23		2496.26
GAAQAGGGAPQPGTAAASGGAGGSPGPPGPGA	32		2457.03
MLTPQLNAIIAASASVKSSQK	21		2158.85
SPTLQDIPQAAGDPCSGWDSDTPS	24		2445.88
PFRVWIGLTDSDGSWKW	17		2050.55
ASSLDPESQCILEKS	15		1606.97
TALRARGLPVALV	13		1336.83
EWDTQVVKGSSPVGPA	16		1657.04
AASGLRYWSRRQPPAVASL	19		2086.64
CTAFWSPSLAAMVVEGGMK	19		1985.63
FYPQIIPLSAS	11		1235.6
APVAVSMAQPLAGITM	16		1557.13
QPDSSNHSVSPDPVLGS	17		1723.02
PSAVMPSMSTGGVASTLTTAL	21		1979.59
VKPKSPEPEATLTFPFLDKMPE	22		2502.23
AKRTPKRAGIMIGLAW	16		1769.42
GAALASPGPGSGSGTP	16		1283.58
LRAVVPARYLD	11		1272.66
RGGFAYTDQNENRWQNR	17		2112.45
GRDGNIMVWDTRCNK	15		1765.21
SSLSPNGSLENGVKAEGKEAKTANG	25		2445.99
THREKKESTPSTASLPSYDS	20		2221.63
DKEEPAAAGSGAASPAAAEKDEPA	24		2240.62
EAALELTRQQLGQ	13		1456.82
SSSRSPTRHFRRSDSHS	17		1987.29
PLALGFGQTPAATPAAPGQE	20		1894.4
PSYTSNSTVIFTIDGMH	17		1870.31
TVQLPFCGPNEIDSFFC	17		1917.42
LNHTSGSKGKSPALISR	17		1753.24
DLLDICLKRATVQGTQH	17		1911.47
HPRMSPQPESGIKRLFSFFSRD	22		2620.29
RRAEKELQEERSEKLRR	17		2213.72
TSGSLPAPKKP	11		1082.41
EEETMENNEEKK	12		1509.73
MILKQTFCEVPDLE	14		1666.19
VIIAQQSLHEPMYY	14		1692.18
LEGDVKDHFAAAVLTSGTIAVWD	23		2416.02
LAAIAVAVMLANKDSL	16		1600.18
TFHPGLADGPPVA	13		1278.61
KLRGWSQQGEGDESSH	16		1801.1
MAASPVGSPVAPAFGSGSSVAGFGS	25		2195.77
NFLTEQGADGTGRFHGSGGPFAMH	24		2492.04
KGKGHKESTSSTSEKMANTRKV	22		2392
FTFPAEAPYPAALATLNPPL	20		2101.7
RDVPEGGPPARS	12		1237.49
SRGGSKQEKESSAEDC	16		1697.96
TLICSRSLQALEEL	14		1576.05
TTGGSVEQLIQLVQAGVLEP	20		2039.64
WWPILDDLYASNIPVYRF	18		2268.86
KTEKAEDKKTAL	12		1361.72
CPYSLSPSEASRGGVMEKES	20		2114.6
MGYMGSQSVSMGYQPYSMQN	20		2246.83
GVPASEQTSCAKGDPQ	16		1574.9
GRDGFLGNTIDSIFWQF	17		1973.43
APACGLEETTSESAHVPLTE	20		2042.48
RCFSAWIGASIVTSLSSFKQ	20		2188.81
SPPATAATASTTTCSSPA	18		1621.95
ETGNLMISEGHFAS	14		1492.83
PQLSGVPGASELESL	15		1483.86
LVNGGGLYTAVPPADPMECIN	21		2131.76
GRRAAHQRAGLPPLGPGWVGGLG	23		2280.98
PGAVTKSECCCASPAHGFG	19		1822.31
MNKLQPGSVPKINRSMQNW	19		2228.91
SHAGGGGGGGASGGGANSKP	20		1539.84
RLRPALRPYLGFLD	14		1687.22
AGVRAAPRGRAAQRGRTLGSAAAAAAR	27		2591.29
FYEPNALMMEEEGAIIAGLLVGLNVL	26		2807.73
RWLTIGLSLQILAP	14		1581.16
LKTMRNVVSGKNMLNN	16		1819.42
TLRPQHEPGFISGVHAELHAERQG	24		2667.31
PPLGPAAMNIVGSLGVPQSA	20		1876.5
PRRGVSGLGSHSGNSTGQVPGP	22		2104.6
QVYIGHSEPVQAVA	14		1497.88
ERVLENVQHYQE	12		1543.84
VRLPCQTLIPGPE	13		1422.9
YSRIVSSIGRISSSQ	15		1640.04
TAVAASLMGGVIQA	14		1288.73
VGLSVADLLDSIVNDKKKVHSVS	23		2424.14
QYNHQGMFQALTKIGQKHGLVG	22		2456.19
ASAVRSYDGAQRPEAQAFHRLL	22		2444.01
ALEGTGISSGQLGLSRARGSPSSYNS	26		2553.12
SSGPALDDAPPHNMLSTP	18		1807.21
LNAREEQDIEIMMEGCEYAISN	22		2559.16
SDSPKQDDSPSGASYGQD	18		1841.02
FLTALSGAFVAGLDAGLVYNSF	22		2233.87
KVPGEGLPLPKTPEKRG	17		1803.39
TIARGLVGGLKNTLVHRNLPAILDWV	26		2827.79
APPMGVGPAHLKAASEMA	18		1735.3
GAVGPAGPRGPAGPSGPAGKDGRL	24		2099.68
LLMPAVSVGNVGQLAIDLIISTLNM	25		2583.55
LSLSHVAHLKICITHVTGGG	20		2043.74
SRAMYLPETLSPADQLKST	19		2108.66
SAFSCSRMEDGEQQVKIKSFREAHSQT	27		3087.77
RGLAPNTRLNNGSMAL	16		1685.17
HLILVCLSALSHH	13		1442.95
ARGSAGLGARGSVPSGPA	18		1567.97
MLRVGDLRKSMIISATIHM	19		2172.99
PPGSPGPKGSPGFPGIPGPP	20		1797.33
EALMLKHLQEALGLPARRGDQN	22		2461.18
PISMNTTQESKVESPVSLTAQSLIGA	26		2689.42
VCVLLVGMAGALGFLHGGL	19		1827.59
CPEEESIIMSSFV	13		1470.85
AQGDAAPQTSGVLASGSLGPPHPPVPR	27		2565.23
GSRVPDMGPWLTPPY	15		1673.13
LRLLQGKEPAATHIRA	16		1774.34
AEPEDLQEPLKPDFFL	16		1888.33
FGFMPYRRPITTVVGKPIEVPKL	23		2646.58
EYYSFHESDLDLPEIGSGSMSSR	23		2607.08
FVIGLVGNILVVLVLYKRIKN	21		2371.35
GAGGGGGGGGPGGGGSGGAGGYAPY	25		1809.19
PQPQPQAPSHPAGQSAL	17		1711.11
AGGGPDSRRHWGGRGPRSA	19		1934.33
RGDHLSPTAPGALGKPQL	18		1815.33
GPPGSNGPVGEPGPEGPAGNDGTPGR	26		2327.79
SSRFQHHMVIAPGKGD	16		1767.23
DLAFQQSGTAADEPMSLGPATQVVPVQPP	29		2952.71
DLSPRIVDGIEDGNSSEESQTF	22		2395.79
SLEKGLGGQGPQLSSRVSMLSGSPASDISY	30		3009.79
KPRLGPSGTNSGGPVMPSDY	20		2017.53
SRGELMLEANSINRSLLALGHCISLLL	27		2924.9
HGIDLSKPVDSEATVGALSNGPDCTPPANAS	31		3021.7
PRDPCSYEVLQPADIMDGTDPGAPVKLPC	29		3085.92
EVIGAGEFGEVCRGRLKQPGRREVFVAIKT	30		3303.3
QSIAAPSKTSASIGTLCADAR	21		2048.58
SSEIQRDELAPAGTGVSREAVSGLLIMGAGGGSLIVL	37		3612.69
ELNYLGTVSLTKCVLPHM	18		2018.7
AEGYKQMSLALNRTGRSIVYSCEWP	25		2860.62
MGRAEAAAMIPGLALLWAA	19		1913.6
VIVPKMLVNFLSEKKTISYAECL	23		2626.56
LAFFMINAVSNAQVRGDSY	19		2103.65
GQGPAGAQLVLEPLPGAPVAVNF	23		2202.89
EETQRTFLKEVKVMRCLEHPNVLKFL	26		3189.2
LVPHVGNKPLKIDPNIISEHLAVISIKTQ	29		3175.25
QVKQHVDAVAKFTSIKTAILVGGMS	25		2629.5
KKYWFQFREGPQAESTRAPGNKVIFSSYPG	30		3477.33
LIGPNSSSIGAPSPGPPGPGM	21		1890.45
PLQVVKIMAFAGTGKT	16		1661.28
LYLEGTGINPIPVD	14		1500.93
PTASPASSADMAPISSGSSTWT	22		2109.53
NIDLVAQRGERLELLIDKTEN	21		2440.08
SMTAIRISPETLEQDGTVLLPDCHTEGQN	29		3156.93
AASGAAAPAGPGPGPHQQNGPA	22		1881.3
DPPSGDFLTEGGGVRG	16		1560.87
AASPPSQPAVALPTIPGAVPITPPITTIAA	30		2820.75
LRVWYAAFYAKRMDK	15		1918.49
RRLEWVAISSSKGSSRPRDQTH	22		2554.13
VTAIGPPTTAIQEPPSRIVPTPTSPAIAP	29		2880.75
VIGAQAGRRGRLHAVPSQGLWLLGLRDGKL	30		3196.25
PPRPPLGDRPATPGAKPN	18		1838.34
EDGSDPPSGDFLTEGGGVRG	20		1949.26
TFWHEGEPNNPKERCVMLNAPSRKWGWNDC	30		3603.46
LTLVSPAREIDARSCPLITSAHKEPITWYKN	31		3511.51
AMTGGIIFILAGLAALIACSWYGHQIVSD	29		2993
GPPARSASAPLVRSLR	16		1635.11
VLTLLGLSLVLGLPWALVFFSF	22		2406.35
PPDAEGHKAVFVARVLTGDYGQG	23		2384.97
GGSVPPMKVVTPGASRLKTAQGQ	23		2266.99
KLVSAQNGDFPRWGDYEDKRDLNYIRSL	28		3357.11
TSPPGSTGSTSPGTATSVL	19		1705.07
PPGVHPPPPGVHPPAPGVHPQPPGVHPSNPGV	32		3108.01
SDQKPPYSYISLTAMAIQSSPEKMLPLS	28		3083.97
NYRLESAYEKHL	12		1522.85
RCVNATDVKSVL	12		1304.69
TLSDLALALLDGTVFEIVQGLLEIQ	25		2672.52
APGGMPVGKEEGPSQNPLLRAKALVKRVTW	30		3188.21
TCDGTGASPHE	11		1074.23
ADSFPGSSPYDGYNY	15		1639.84
SGLVGGQLSGGLGLPPGKPPQLQ	23		2157.88
RSGSIIDQTRVLNLGPITRK	20		2224.9
EIARAAAAAAAVASTSGINPLLVNSLFAGMDL	32		3087.01
RTLEIPGNSDPNIIPEGDFKS	21		2299.83
FRCKQCSSTLHSG	13		1453.83
QGKILLEGRRLIADALKAGAVPQIFFFS	28		3060.08
QGFGLGVAPFS	11		1079.38
EMPLSSAHVANNIPVIPGGYLQTLLDASDLSN	32		3338.24
AIESLFGASMTGIAYSLFAGQALTL	25		2533.31
KYLCGDLYGEE	11		1289.58
CQCAPGFLGETCQF	14		1503.92
SDTCAQCLSRIFSLMGPQSGKSA	23		2388.05
KQVHPDTGISSKAMGIMNSFVNSIFEHIAGE	31		3346.27
LPLVSIFLNVYLMMQM	16		1912.7
FGPSLAAPAAPHAEA	15		1406.75
SSTLAPANTTAPAPTPAVPLQSG	23		2149.7
YDQNRKEARSYYEQTGVGPLPVVL	24		2783.45
EKPESRSSIHNFMTHPEFRIEDSEPH	26		3137.76
YERPDDFTASISQGIMTYANSVVSDMMVS	29		3215.98
YDDAIQLYDRILQEDPTNTAARKRKIAIRKAQGKNVEAIR	40		4643.88
LGDVGKMPATQAGPKA	16		1541.03
HSVSQGSLLMARAEKSDAGTYMCMATNSAGQRK	33		3488.42
SDGLDEVQKAEMKAYM	16		1815.27
SKSPQEEADSDAGEGSSEEPDPENNPSKVDMDP	33		3475.92
GGIMLPEKSQGKVLQATVVAVGS	23		2270.05
PFGDSPHAAAAAAAAFKL	18		1713.15
ARELEELNVPGEIVESLSSSEESL	24		2617.17
RTDGVLSQLAPLPHLYS	17		1867.39
PALFIIVVNIGILIAVTRV	19		2021.87
SLMKATLPGHRT	12		1311.74
LNMGAGGPQGPRQVPSISGVGNPGPGIQGAGMQGGGMQG	39		3575.65
VATGSAVAAGTAPLKLPRV	19		1779.38
AEPPRGPGPHLGHHT	15		1559.93
RQGALQGGLLMGYSP	15		1548.03
VTYTLQPSATSVHVQQGPQTMVSS	24		2547.2
GGPPPQPVDMQHRAQAGAN	19		1928.39
GSDPSANSSSVTLETLHQ	18		1830.15
KQTMHQMAAMSAQEYYVDYKPNHIEGAL	28		3256.11
PASEATLKDSAFSQ	14		1451.73
CTRESSSIAQSLFLVRKEK	19		2182.79
DSSCTLDTAQTGFNMR	16		1747.1
AVAVSAVSSVVGPEAEV	17		1570.99
KVAAPFSPPPSKPKSPNQAA	20		2019.59
TRKPASGAGTPDQAQK	16		1612.98
MFNPVEPRLLATA	13		1458.92
YLKPYFLEAYRPIR	14		1829.37
RKSMLLAAKQICKEFADLMAQDRSPLGNTRPA	32		3561.66
ETLSAAPSAGQTGSWR	16		1618.94
PSSMVSETST	10		1025.22
LGPGSGGGGARERV	14		1269.59
LCGVKTNMRT	10		1122.51
LSAVSLRGIGTPGTDASAS	19		1760.2
GSLVHISISPYPAL	14		1453.91
LRMARMARKAGNFYV	15		1784.38
GGVSQGNNGNLKN	13		1258.52
DCSSSGAAGGPGPVRP	16		1414.72
SYPPGPPPAASAL	13		1224.54
LKSAPPVMNFNDLLR	15		1715.26
YRMLHDNRNEPTQP	14		1771.14
SASALQHAAQPPQP	14		1402.72
LAIKNQATGHY	11		1215.54
MMGSTDIPDWCVVEA	15		1654.11
YRALSVLGCGHTSSTKC	17		1783.29
SSALPEASSETP	12		1175.36
STSRVPPTTLEDIVAKK	17		1842.36
TSGGGAGGPGAGAGGVLGC	19		1402.79
QNLISAATGVNLTTV	15		1501.93
RMVPHIGKCL	10		1153.62
RIAVAVVKGLTYLWS	15		1676.26
VGPDGRLRGFMQDAY	15		1682.1
EVIGSAIAINLLSVGRIP	18		1822.46
ACPLDSEGAEG	11		1048.23
NSSLLESNKKRKG	13		1460.84
QALTEERTPEGVPAPRV	17		1850.3
VFVPPFICK	9		1049.46
AGTVSYNSSSASLEQQ	16		1628.89
KIELVFSATPEKIQGCEH	18		2029.61
LLTSPPSRAFAKELFLGK	18		1975.62
ATFKRQEAQEACNL	14		1608.98
MICSRFPVGQPDACIARRG	19		2077.73
LRDLFNAIATGNYP	14		1564.96
AALRCRAVGDPEPRV	15		1610.06
LELLEQCVDGLWKAERY	17		2065.63
PAALPAGTAAENKASPAG	18		1593.99
PPGPAGSRGDGGPPGAT	17		1447.76
CSGGGAGAGSGSGA	14		995.18
SHQLRGLFPSTPYS	14		1589.97
PPPPPPPSSVLASGHHT	17		1675.11
DFYLRGAVGLSGDPGALE	18		1837.28
HHLGGGGGGGPGPGGGPS	18		1411.75
KQGAESSVESPKP	13		1343.63
FTPAPEETPR	10		1144.37
MPDRDSYANGTGSSSGG	17		1658.9
GHTLGHMSYFL	11		1262.62
MADGGSERADGRIV	14		1433.75
QVVRNMTSEF	10		1210.51
PATASASSGTTNTATTAGP	19		1663.96
LEPLPIKVGQSSASQT	16		1655.12
GPPTASLGSTPYSSVP	16		1517.87
GTAYPQVADM	10		1052.3
ATKPDVDPGPGAQHP	15		1486.81
GLPMGADGFVPLDALLQL	18		1827.45
SDSFGGGSGAGAGGGGMFG	19		1532.84
DSRVVSLDGLLKMLSKASVGP	21		2172.88
TSGQNISGSVMP	12		1177.47
DYDSGSRCSSS	11		1163.26
SAGVVVSMSPAQLGTTMYK	19		1927.54
SPVILVGTHLDVTD	14		1465.88
VLVMSKGMLKNSTA	14		1479.04
AGITPTPLGEGK	12		1140.48
PARSFGSIPPSLGDDGSP	18		1757.13
CNEHCIFKGSNWSQ	14		1653.02
VGGHTAATGCLPASPSVSLK	20		1853.41
RLLPPAGQGPAVPGAG	16		1457.93
MKTTSSMEPNEMMREIRK	18		2199.86
TLGKESRTLGSAAPLHL	17		1751.27
LNSISASLQDQHC	13		1415.73
RLADDAADGPSAPHT	15		1493.74
SGRNSMSSLPTHSTSSSYQLDPL	23		2452.96
DHEFILSFSPQEPRD	15		1817.15
KAKHLQFVSGVSPTTYWLT	19		2163.79
VAAAAQPQPSVAETY	15		1502.84
AQLSEEKNMAVMRSRDLQ	18		2106.66
DEELTNDSLTLSQSKSNEVD	20		2224.56
SESAVSSTVNPIIIHKRSKV	20		2152.77
LVAAMKAHGVDKVVACTSA	19		1871.51
GDVDVNLPGLHTPHMQFKL	19		2118.74
SSFPFSSSSSSYSLISSS	18		1844.14
SPQEHSDLMFQAYDFR	16		1971.35
PGGSRFGFGFGNGMKQMRRTW	21		2375.04
GIAVLGNPKVLLL	13		1306.87
NWTSYASGVEAHSVGNQEFTGIL	23		2467.98
WLRQAKNGRCQVLYKTEL	18		2206.87
RRFTSRSAL	9		1093.36
RRWSTELMPEGLQ	13		1603.02
SANKEVLDYSTPTTNGAPEAA	21		2136.54
SDLSKIALAAIAAFVSAMT	19		1880.49
ARALAEEAEPALGVEKEAHGR	21		2204.72
DNLSETASTMALAGASITGSLSGSAMVN	28		2657.32
TVSVQSSVLGKGVKHRPPPIKL	22		2328.14
ALITPLISSTMIKSEDITPM	20		2161.9
ATGPPGIDGKDGTPGT	16		1440.76
YQGSQGVIFVLDSASSEDDLET	22		2360.79
KILEMEDMAVLGGQLGMYT	19		2099.81
YDSSDDSDFKVGDASD	16		1722.84
GGGDVLMAAETGSGK	15		1349.7
SRPAAEPTGARGGEGAGLKGARSVE	25		2381.94
VASSKAPGGGSAPPPEG	17		1465.81
ASIQAQLALKPGLL	14		1422.95
LQTLTRICADAQSVVDIYVNY	21		2386.03
TRDTDSSTPPGHRA	14		1497.72
REPNGFPSDASAN	13		1361.55
QPPGILSNKES	11		1169.46
PGRMKLFSVFLGKRCWFA	18		2143.9
NHLSTLILTGNPIQSLAWGAF	21		2253.92
KSFRQKAHLQGHQRIHSG	18		2115.67
SPVDIGYYSMLNA	13		1429.79
DVHLSSAVYS	10		1077.29
EGFLPSHSPSPGRK	14		1495.85
FDTFDGSLLAVFPSLNEEQTLQ	22		2472.03
DPGDDDSSGSSP	12		1135.16
LMPLPAGIKAPSPIQMPSS	19		1935.65
HKPKNSEEPYKEIDGVATTRYSVAGLSPYSD	31		3440.18
NSKVAVNSSSSFNSSGSW	18		1845.15
EGEKNTEESSDSES	14		1527.61
KKDASEGCTVVG	12		1193.5
SNNHPAAGGAKGLGPLAEAAAAGDG	25		2174.67
MAGLLVMAPDEAPEAEDEQ	19		2016.49
KREGPYGLIICPSRELARQ	19		2186.84
NGMGLSIVAAKGAGQDKL	18		1730.29
LMTKAVTVLGLGSLPVK	17		1727.45
FPGRGTQVRLSSVRPGGFGSSSS	23		2323.88
DFFQLFVPDNVLKNMVV	17		2025.65
LLNEMLEVVEQRDA	14		1659.1
GVIVISGALAIIMASYACIISAVL	24		2349.3
GNLEVLLFTIQSRMR	15		1777.35
YMQVWFSGLTGLLKSVRRVDEE	22		2614.35
SGGELHAGSALCPFQGNFSIVLYG	24		2425.08
QRTIIVQEKIYWP	13		1674.18
RVLDLWDMAKSANFTEKE	18		2153.69
SVKDSARIPPDGSMGSITCIAWKGDTLVLG	30		3075.99
RVDRADSSSEGGSPPVW	17		1802.11
CHMQRLSARQPPANYL	16		1885.42
EGGEGTPLRQDLSAPPGYTL	20		2058.53
PCSDGSGSRGEL	12		1164.37
LIVIGEGSQMGLDECQ	16		1692.19
TNRMLSMGYATKYTS	15		1724.19
STFHLPPVLSVSGSGSQ	17		1700.13
AVGGHDGNEHLGSMEMFDPL	20		2113.61
VEAASPAPASAVGGASSQPRKR	22		2094.6
MASGILMNIQEEVTCPL	17		1849.47
DVDRHIASVQGSAPSPR	17		1792.17
RFAKVGAEGVEP	12		1259.59
EAGPPGAAGPPGAKGPPGD	19		1599.98
VGPKGPIGPKGVPGPPGVRGPKGE	24		2235
KAFNPNSSEYTRK	13		1541.85
PDQSIASEAATILKLTLEC	19		2003.57
PPPRSQAGPSDDMGF	15		1558.88
YTFTASFTQKVFPFF	15		1831.3
LPSDAVSTEHAVYLA	15		1572.94
DLQLLTGDIRYDEAMGYP	18		2070.57
LLHRGGQLHGARPL	14		1525.02
AMPLAMEKTVSKLMFD	16		1812.46
SVLRGKLQLVGTAAMLLASK	20		2056.85
NITEFQQRFDGL	12		1467.78
KDQPNEAPKEEVAITHKASVTSR	23		2536.12
LVDKSQALNVTAQQKWPLLRANSSG	25		2725.48
KQAAAAAAAAAATAAWTGT	19		1674.08
NILLGNEGQPVLMD	14		1512.97
VHSSGPSKENFGELS	15		1574.88
VEPDPLRMPTFPPDYGFPER	20		2360.94
LFLVSSVPVTCQALDQDMV	19		2065.71
SRVVLSGPGGPPVTSSSVSGSW	22		2100.63
AGTATGPPGAQGTTSAA	17		1415.71
DLPQFLQAKCNAYN	14		1625.03
GDETSDMAAEQGQILVIATAAVGGFTL	27		2666.36
LGTPVKIGDGMLADYV	16		1649.18
TEGEAASPTATTYTAS	16		1557.79
FCWKSQLIMHQ	11		1420.88
LELPGSPPALYSEPL	15		1583.03
TAFDLFSISNINRKTIGAKQFRGPD	25		2797.53
LRDMISMYLPGAEVP	15		1692.24
ANLGFTDGDLLKIQFGGANVSGF	23		2341.96
SGAIIKGYEHDVGTRTS	17		1791.2
PTQVSLPPTAEPAIAAQA	18		1762.24
LSASAAFMVGQAVAYMAPGSFAE	23		2276.92
GLSEHQRFLDAERR	14		1714.07
GANRVVVFDASW	12		1320.63
GDIINIDVTVYYN	13		1498.85
LRYLMPSSGSFLDL	14		1599.08
ATQAPAARGDGASSVHW	17		1682.01
DERIIKTEYGLLIRS	15		1806.32
RAPPAAANSSKKMK	14		1456.9
PPHDGHSPASRE	12		1286.48
GWDMKDVAVVCRE	13		1507.92
VPPRPNQSPQNPQG	14		1515.85
DPATHGGASSKASSD	15		1387.57
HQGPSTGPGTKTENV	15		1509.82
SLEPTLAELKEQK	13		1485.89
DPATHGGASSKASSD	15		1387.57
LREFGDSRK	9		1107.35
GDIESMPFIEAFR	13		1511.89
LLAGGETSACKPSSVRLAPS	20		1944.51
VKGHTTGLSLNN	12		1240.57
KVPHPGSVGNLCSWQL	16		1722.24
PAAPSFSSLLQTAYAS	16		1610.99
AVGEPAVMECMPP	13		1330.77
VPISSAVAGVAIGLVT	16		1453.98
LAGQGPPGPSLQFHL	15		1518.97
FPIGIGDQYDAAQLRVLAGPGA	22		2229.85
ACLVCELPQNAEENSRISITFFRL	24		2754.52
DGALKARGLGGGDLSVSSDSDSSQAS	26		2437.88
NGIKTHLEYRS	11		1317.63
GGEAGRRSRESPSFGMGSENLIE	23		2423.93
KADMKAARDIPEKKKNKDVYP	21		2446.15
EELERKLFAATPSFTN	16		1853.28
GTKLAESTILSKQMIASVPGCEH	23		2401.14
GPGAGVAPFIGFLQHREKLQEQHP	24		2614.34
DSENRIGNSGVEEIKSHP	18		1968.33
NGLEIEHIPIALPAL	15		1600.13
NAIGPVDLRGVQAEALA	17		1694.17
LMRKEAIDKLILIQACVRGFLGS	23		2575.53
LSGVLVLTETGAGSHS	16		1527.94
EMEMLFSMFPNQGEVKLEDVNALTNIK	27		3129.04
EEAVREVHKLIEGKAPIISGVTKAL	25		2688.55
LPGVGVGGAGIPGAPGAIPGIGG	23		1841.51
MEVNLMEVATIIVVDICVTLGLLL	24		2602.64
SGSLRTIGAVAVGQLGVRV	19		1840.45
TVSTQLDREEKEKYRYTVRAVD	22		2687.27
PQRPTQEETTAAARRL	16		1825.23
ERSRPSSRGGRSRSWE	16		1890.21
EDGAGGPGTGGGSGAGGPAVAPVL	24		1908.37
LKNIQSTPESLGAVESVPASQEIMSM	26		2747.52
SSGFYSRLRGTHRPGH	16		1815.21
VATTGVDLDATLPGEGGKD	19		1816.23
LAPKATSGTKEDPNLVPSITNKRIV	25		2650.44
SLPVAPGACEAINKH	15		1506.95
EVSAAPAICGGRVHGILSWAK	21		2122.78
SQVLDAMNHVLYDQLKFKGNRMDYYNAL	28		3348.24
GEQRSEQQDSGRERARALSELG	22		2459.89
ELKVSQTVSPKSFAKAFSSGYLIGEVLHK	29		3152.09
TETFLLAVMAYDRFVAICNPLLYAVVMSQ	29		3280.35
CRFAHPADSTMVDTNDNSVTVCMDY	25		2793.4
LLLRARKFALLWSLGSALALAGGTLLRGGA	30		3067.2
PSPGPGFQEASEALSNTAEEFQVDAQVKGV	30		3090.74
LGSGGLLGGGGLLSYGGVFGV	21		1837.46
GHMAPVGHLPPFSHSGHILPTPTPIHPPS	29		3016.92
ACWMGLGPVAPFVAAIPL	18		1813.51
PKEQGESVSTGDRNETYSVWSV	22		2455.89
LMSLTELLNVVRPSGLLSPDAILDAIKVR	29		3135.22
GEGRGIAMLNLLKTLSQSIAPSMADMWE	28		3020.96
LLYPEHIPTSVLQKVLLAA	19		2105.85
LQRGDRVILLLPRL	14		1662.28
PGLKGDRGISGLPGV	15		1422.88
SLTLYRSFCAMKYAIYA	17		2001.62
QPPTQRDTEATMASSAGLLL	20		2087.62
RWHVSAWTQCSVSCGE	16		1836.25
RRAAAADTALPRTSSSAGLY	20		2035.5
PGLYPPPVSMSPGQPPPQQLLAPTYFSA	28		2938.8
LSEPIDGGAGGNGLVGPGGSGAGPGGGLTPSAPPYG	36		3048.83
SYTSTTSTPTSTPV	14		1429.68
KASQKIGFRLRNLLKLPKAHKWCIY	25		3013.09
GGLGGGGGLSVGGSGFSASSGR	22		1781.21
TGILAGANISGDLKDPAVAL	20		1896.47
APGPHPANPAAPGAPSPGA	19		1634.03
GEEGDKGEVGAPGHKGSKGDKGDAGPPGP	29		2688.25
VTACPGSLKGKLRAQE	16		1658.18
PALEAAGARGAEGGNGSTPGAGPAADDPG	29		2491.97
FSPSALPENPAALVVVLMAVLLLLALL	27		2775.89
AGPGLGGTLGGALAGPLGGALGVPGAKE	28		2316.1
SSLLGGGVLQGSFTVMG	17		1610.13
SGKAPDAGCSGALLSCTPLTGVTSGSRG	28		2551.24
LIARILKDTAIKSADNQVPPPVSAALQGL	29		3000.97
PGEPGLPGPPGLLGLPGL	18		1638.23
GLQASMKRLSGELVELRQHLEH	22		2532.27
SKPVEAAMVSAAGPGSGSGMG	21		1848.37
GSLPRSSEQLLGHKEGPRDSVT	22		2350.9
PPCDPLADTIDSSGPSLTLPNGGCLS	26		2528.17
AERGVEPEAGAEPAGPEASGPGAAAGAPVPVDC	33		2987.65
ATVPGADVGNAGLRPPMV	18		1722.25
VVCEHSPFDGIVLVQCTEHLL	21		2339.05
SMTFPKRLPGAGNSPTACASAPTP	24		2360.02
QWLEKNLGATPRSGWAVD	18		2028.52
KTARIWDAQTGQCLQVLEGHT	21		2355.98
GGPGQGMASQAQQNSPGLGLL	21		1968.51
PPGPPGHPGPPGIRGPPGL	19		1754.31
QVQGFREAVAPIMAKALQGVHLICYS	26		2830.76
DVAIGAPGEQENQGAVYLFHGTSKL	25		2602.24
YGQTGTGKTFTMEGVRAVPELRGIIPN	27		2893.73
DARLHTPMYYFLSHLAFVDLCY	22		2676.42
EQPKEVLKAPGTSGLQLVAFHPGQKVC	27		2862.76
FSGHQVQGATVLLNEDVNDE	20		2172.6
LRAAERPGEEGAAAGAEDSFGSSHDCS	27		2678.11
RGPMDVQDPMQVRAGPP	17		1851.37
AERGEQQMEPAILGRVNQLLDEKW	24		2811.54
MGLGKTVQIIAFLSGMF	17		1813.52
MQGEENKDNTATTGVLYSEADRCPL	25		2743.33
FSTVQDDIGREKLKEVALGKRKSREALRAQ	30		3430.37
QYPSPAKGLGLEPCPP	16		1654.14
FSHSACYYDANQSMYV	16		1886.25
VLCSPMLLSTFSHFSLFHMAANMY	24		2748.64
QGGPSGEGTSSNAMSVHPATAGRDS	25		2358.79
TLGQKMPTSALSRRRRVMPQG	21		2371.13
FVAANTLGVPTVGLVVSGPDRDLLLVAR	28		2850.78
GELLAKPQTGDASPKAQPPLELTP	24		2459.15
SVAYHADDGKLYNGRAKGRQFGSKCNSGDRL	31		3372.14
EQGLALSGAGFPGMLGTLPLPLSLGQPPP	29		2816.77
AVKFPEILATLRGHSGLVKGLTWDP	25		2706.57
SGFYGDPTNGGKCQPCRCN	19		2004.46
EAQGTGPRQVPPLPLSLSLPEDSSPEPSA	29		2957.66
AVVWPGAMALCQYLEEHTE	19		2147.73
NVVLEVMYSLTYTDTGEV	18		2033.55
LAMAAVGGYLMWRNWQHKNMK	21		2506.33
GANGDRGEAGPAGPAGPAGPRGSPGE	26		2259.7
LGNFELLWKQPAVGLPTSQGSDLLVEGVGMRKAR	34		3668.81
VVCSSHWDDADASVVCHQL	19		2071.53
FCEILTLMTLSCSSTYDIEMTTFFLAGF	28		3186.14
SKAQVLFFLVIMVSFANY	18		2077.78
EGKMCINTEWGGFGDNGCLDDIHTQY	26		2904.55
SVSGSTPEPPPPDGSPGPKEG	21		1976.37
ASVRMTRYLESWGAAKPFAHLHHRDSMTTE	30		3487.36
YRIIYSPTVGDPIDEYTTVPGR	22		2513.12
TPTTVSIDVIVYAILSVDEKNQVLTTYIW	29		3283.23
GPGGEPGIRLGEVKMEPSP	19		1907.46
APSSISSMTMPSSMGPGAVPGMP	23		2177.87
RPASSVSLLCRPTCSRPACCIP	22		2318.07
PEPELNAAIPSANPAKTMQGSEVVNVLKSLL	31		3219.18
VSVIQFLEAPAGDDDPEE	18		1931.29
DGILTVSCENRGIISLSEL	19		2019.59
LGQDLSGNITSDLILENIKSLIGCFNLDP	29		3104
VGEVIEVLEALLIFVYLNMILLYLLPR	27		3147.36
REEQTGLHGLHLFHSPPPAAGLTDL	25		2694.39
VDVVVNFDIPTHSKD	15		1685.08
GQTLPAPSRALLLALLMLLSFLA	23		2410.36
LHPTLKLPLSPQGTVRTAVEFQVTTQTPSLNF	32		3522.56
RGSVENGETVEFDVVQGEQGTKAAKVTGPVD	31		3204.92
QALSNWLSNQVPRRA	15		1740.17
LLVLGFLAVWTAGVLEPGIQ	20		2096.87
ASAVAQVVLGFALPLGVMA	19		1814.5
LDEIKPSSAPELQAVRMFAEY	21		2395.02
LMVGSGGVGKSALTLQFM	18		1796.46
PATSGRGSTGQMPESLPEYPDYDSVMA	27		2844.45
PGPEMMRTIPEELTDNQMEMSFEILRG	27		3153.03
VQEGNVEGAYRTLNRILTMDGLIED	25		2807.52
PHYRWRAWLLGDAVAGLTVGIVHVPQGMAFALLTSVPPV	39		4197.58
GPVKQLKKMFETTRLLATVIMLLCFVL	27		3094.36
QRSLQNTEEKSSSFPAPQTDPLGDPDQINEDK	32		3573.22
DPPSGDFLTEGGGVRG	16		1560.87
HQMADFHSATALYPVGYEATRIYWS	25		2915.59
DPPSGDFLTEGGGVRG	16		1560.87
LMNMLWSRMLKDNKK	15		1908.6
PPAVFPATRPEPGDALSSPAG	21		2034.53
PSSLPRTPALSPPPLSPPVLPPHP	24		2452.23
QGPPGPPGIPGMKGEPGSIIMSSLPGPKGNPG	32		3009.99
LKHSMTPFLKVEPFLPGHYEVLDLKPNGKV	30		3435.56
PCFVVFLVIYLVTVLGNLGLITLIR	25		2776.92
TPLGGPGGASATLTAGSKVL	20		1755.3
TWSDTSSGGPARAYPVGGLCYYL	23		2421.99
REYMCVDSSAAMLELAEKLLKGGSGSGMP	29		3031.95
SAGGYGGAGGGGGSLGFFPSSLAYS	25		2181.67
PLNTPGTPVLEDFPQNDDEKEKLQRRRSRVFD	32		3798.65
NVHTDAIWAFVGPVLFVLTANT	22		2386.08
KHSKFHTGEKPYQCIVCGKAFGNSSVL	27		2966.83
LSHNKTSRPKMSLVMPAMA	19		2099.83
VANPSSDTEGQSLKVMPCLAPVAAKVGSVGH	31		3050.95
SRASLDNYRGFSLGNWICM	19		2190.75
SASTRPGTAASAAAGPSALARPGTAASAAACSSAS	35		3004.67
NSAHSAGVGAIFDRVLTELVSKMRDMQMD	29		3180.06
FEGTFHVNTVTDDDYAGFLFSY	22		2546.01
EDVGDGGGGEDEDSGDGGGGDGGGDGGGGEDAGDGDG	37		3084.25
SIIDQTRVLNLGPITRK	17		1924.54
PGESSSDDAVMMNTPVVKAALE	22		2248.81
PAESSVGAEAAGS	13		1132.31
FDLLLKQMELQDDGITMGFEH	21		2481.17
SGFSGFSVSGPPGLPGSPGLVGQKGEA	27		2474.13
GDGSVEMHDVKNH	13		1424.7
VPAAHTGKTGSTEHRKAL	18		1861.35
MMVLDKQKGLKSL	13		1491.09
VCLVVSGPGLVHSLGGMANA	20		1881.55
PPVSPPALTPAPAAGEEGP	19		1755.21
RTSTCCQLYNIFPRIMSFLP	20		2391.15
PAPAHGLPRAKSELTLAPAPAPPVAHS	27		2654.44
NRLIHLYKTLILFFANGRFSSPV	23		2707.57
LRKCRRLKNPQKVKKS	16		1982.7
DTPQTSGTFVPVANELKRKDKYMNVLF	27		3099.95
QKHSALHYDPGLPQD	15		1706.07
QFMAMFRRKAFLHWYTGEGMD	21		2623.37
NNLLNTTPEGAEQGKL	16		1699.1
QKSEVVKLVRSHLRVMT	17		2010.69
KLLQDMRHFPTISADYSQDEKALLGACDCSQIVKPSGVHLKLVLR	45		5026.57
MTIMSNKLCKTMVICCWMAALMTILPPLSLDFHLE	35		4000.56
QPLPMACFGLTLPSPPAVAMASPASMP	27		2683.63
CQGDSGGPLVCGGVLQGLVSWGSV	24		2275.96
DPPTVELQGLVPRG	14		1477.89
RSGSIIDQTRVLNLGPITRK	20		2224.9
DSNEGVKEDCTASTEP	16		1681.91
RSGSIIDQTRVLNLGPITRK	20		2224.9
ADHSKLSAMMGAVAEKKGPGEVAGTL	26		2556.33
LGSIISAAVYLQIHTLVKMCSDFLIQEMSVENCMYIAN	38		4250.64
PPLAAEGSDVLLLAHNVTKNPLGY	24		2490.22
LGQEQDHVGGGFDSSEAFVGS	21		2123.49
ESLIDHRKMHTKEAASGPRGPQIEAPQEGMLSPGAE	36		3856.84
RTLEIPGNSDPNIIPEGDFKS	21		2299.83
GRAPAGAEQTPGPPSQAPGLVKQVKQMA	28		2772.59
EDEAESLEDLGFKGA	15		1609.87
LSGQQVPGQV	10		1012.29
APLQCAEGLKGEKGES	16		1617.04
EWTVELASSQDIPEVLGIRPTLPESSLTDL	30		3297.13
AATQTKSSGGWGDAPSQSNQMKSGWGELSAS	31		3112.74
WISQGLYSCLETYYYIPPLVGVVFLALTP	29		3307.36
LTFHLWEPSQAEGST	15		1703.06
QNGDFTRALKTVNKILQL	18		2059.68
HQQHQPPEVPSSEPAAA	17		1810.15
KYQNADPKQLSQDPVGHPIM	20		2266.86
ALITLSGDSPLTKYTAL	17		1764.3
ALEDNGVPTGVKGNVQGN	18		1769.18
LKPGPKPGSMPPALENEPKQVLSKLAGAKGK	31		3169.26
FPDSDPSWPPKSTEPVCP	18		1986.41
GPPGPQGARGQPGVMGFPGPKGANG	25		2288.95
PSDLGLGRPGPEPKAPAAQ	19		1858.35
WVNSSMVGPVAATQEERVMANANR	24		2618.28
SANMMKKKASQKKQRGRTSSLPCSNL	26		2880.77
FSSASGQNHIPIE	13		1386.67
GPWMENYSGPYGDMRLET	18		2103.57
DVVIVLTGWRPGSGF	15		1603.08
MPALATIQSKLAGPGPPPSG	20		1890.52
WGLSAVSSHPP	11		1137.41
SELQRRGLDSRGLKVDLAQRLQEA	24		2739.45
AREAAELEEASAESEDEMIHPERVASLLP	29		3180.85
EGPPDFVPIIPALSRPRPTP	20		2156.79
LIKKAEESGSTQA	13		1361.7
RGSETVMVHQATTSSWVAGSGNSRAAHKEAPDSEN	35		3656.37
SPSGEPPFSPKSSAE	15		1503.77
SGTPGGATHRAALSAVAEPAAYGAPKSQPVSHV	33		3143.93
ASQMPQLEEDVLMRASA	17		1876.37
NVGHIAKALALGASTVMMGSLLAATTEAPGEYF	33		3293.31
RSGSIIDQTRVLNLGPITR	19		2096.71
SMIFGLACGQAMSFCIPTEYMMHVERKECAYCLTINTTV	39		4394.81
GIPPDQVDSLSDDFTSLREDGPMHKPGSNAL	31		3297.02
KKGVRATGTIRESRTEK	17		1917.44
FMGKKSLEPPSPSLLGTA	18		1860.46
LSAGEGCFSSSQSLE	15		1501.79
ARGNVPSHSEPQTPAPSSEV	20		2047.44
LNFLRRKAEAMLGPSLSPGQDPE	23		2527.23
AAMGSGSGNMSAGSMNMSSYVGA	23		2125.67
LFSIENWGGATFDVAMR	17		1914.41
DQFRGPSDITGYIRALKMGCRS	22		2472.15
TVGPVTPSSAGEPM	14		1329.68
GRVEQLVLYMKAAQLLAASLHLAKEQIKSG	30		3267.37
NDALDELRAVIPYAHSPSVRKLSKIATLL	29		3192.15
LASILGKSNLRFAGMSIAVSL	21		2148.91
SGRPLNIKEDPDGENARRALQRTGGSFPGGHVPDMGSGLMNLPPSIL	47		4914.24
GAENNLTIKEQKFQELEEIIQ	21		2475.09
LGVGPYLVRMGDSVASAATENQRAWIGQDS	30		3149.93
GALEGVPISGCLGDQS	16		1502.9
ARGIRKAFSTCGSHLTVVSLFYGTL	25		2685.51
GPGGTPGPPVRMGPAPGQGLYRSPMPGAAYPRPG	34		3302.29
TTSGKVLDVLWELAHLPTLPSSLIQQAL	28		3031.99
RRSESHHGQGSHHEQS	16		1856.1
KKLLAAAKLLADSTARMVEAAKGAAANPENEDQQ	34		3525.48
LQFSQCGDVMRALG	14		1524.98
HHAPYWSRDAARIPPSSRQ	19		2232.7
MPSPVSPKLSPGNSGNYSSGASSASASGSSVTIPQR	36		3451.24
ARELEELNVPGEIVESLSSSEESL	24		2617.17
LQENGSKSPDRSEEPMSYDSDLG	23		2541.96
TFPLPPGPVTSMAAPQVVPLSPPPGYPAGL	30		2956.93
PSVLSLQEGANSTLRCNFS	19		2023.52
QEAVTTDGGDPSPFELCT	18		1867.22
ASKARLKKAKAAEAKATTVPDFQETRPRNYILSASASALW	40		4348.54
KTSMPPFNVRGLLPLL	16		1783.45
EPPSPPAGLPAMESGR	16		1593
FFIQCSGCKGVVTAEMF	17		1867.47
GAPDKKPLGSAIARGDAELLQLCALAGPGPD	31		3002.89
RDWYIRNSGLASGPQRR	17		2032.49
HSGQVEAAVSSCLEMKD	17		1791.22
PPNSLAGPGLPTMNMGPGVRGPW	23		2304.03
SFTSQLKAGKGLTIVGS	17		1694.22
KWLKAAEKTVACNR	14		1618.12
ELEELNVPGEIVESLSSSEESL	22		2389.88
AVTLTMVENDHIRGAKSEILYIRTNASVPSIPLDV	35		3824.94
ESEGGALLSLENEAEQKLIESMLQ	24		2619.27
QVAIEVLSAMPTVR	14		1514.02
RGVGTLVRPAAWVSTRAAGPPPLTLNQR	28		2942.83
TASYEAVVSGTKVLEMTLLPENNMAA	26		2740.52
LAVGSWVSGIPVQTGQTRWL	20		2155.8
PMFSFTGSRASFRGDTNFYGKQ	22		2502.06
PSVIGPPGPPGPHGPPGPMG	20		1802.38
CCSARTSPATTICS	14		1400.77
DSNDSGEYICRAENSVGEVSSSTFLT	26		2768.23
TTINITVKADDIPEMNETV	19		2104.64
TRKLDLPGAALEAA	14		1425.84
HGGHQPYPRSGHFPWTVPS	19		2144.62
LDLIICLGGDGTLLYASS	18		1824.4
AAPSPSGAIGGLLEQFVRGVGLR	23		2252.95
ELDASNMGGWTLNKH	15		1673.06
PSGGYSGSSSGVSSSASG	18		1517.72
LGRLLLCHSREAILELCDDY	20		2333.02
LQYHEHVTEGFENMPAAFIGLLKGENLGK	29		3244.15
GMPEGGGALAEGFQARLQ	18		1789.27
TQLPWDSVGRLEVGTETIIDKSKA	24		2644.34
DSHASDNLSMLATGMPSTSYGL	22		2255.77
DEADAAAEAKFTGLSKE	17		1753.07
ACKQPSNKCTAVHS	14		1473.87
RVDRRVARGEEQQRLLLYHTH	21		2633.29
PGPSVALGETVT	12		1127.43
SMGYVQAMKP	10		1111.48
WTPNQLMNGTLGDSELEKSV	20		2219.76
ESGQRADGYP	10		1079.22
TKPLLDVAVTTYTLVRA	17		1861.46
YFIIDGVFNGD	11		1259.54
PASPPLSSTSPTTTAATMPMGPSVAD	26		2473.11
VRQACVFGSASNELLYTTVND	21		2287.83
YKGVASYLLPGQKSPWFIQKP	21		2408.16
HYPAAVQSQAAA	12		1213.47
QASLSAGAICQHG	13		1242.56
LSLVIWAVGGLFSVVGALCY	20		2067.83
LNRIVQISGNSMPRGSG	17		1786.3
KKKDEAKIAKAEEEL	15		1730.2
ARARPLLGPGALGLG	15		1418.93
KVPQKVLDKVTGMIPMA	17		1855.59
TYQGQWQAGK	10		1166.41
MAAADGVGEAAQGGDPGQP	19		1699.05
QCGRGYTGPRC	11		1197.5
SASSSFTSVPSTGLGMM	17		1647.08
APLYKQILNLYAEENA	16		1850.34
GPAMPGLLAPPSALHMYYGPVGSQAAAAGGGGRGF	35		3285.28
EVAMMPHLVNGDAAQQV	17		1810.33
ESSVSGLAAALAGAKL	16		1444.87
TDLLSSPLGTGGVDCNRKRKGSSTDYQESMD	31		3319.04
MANGGGGGGGGGGGSSLRMS	20		1624.05
HRAPMPGSLPDPTRK	15		1660.13
YGSGGRGSSYGGG	13		1161.34
LPPGTRALWLDGNNFSSL	18		1958.47
EAPSGPPPALAPAPAGSGIP	20		1754.24
GIYVRVNGGPLGSAVWNMTG	20		2048.66
MRALSGPRLMLCG	13		1404.96
TLLSAGSHIQTLMGS	15		1515.98
LPLLLLPAAGPAQFHGEKGIS	21		2129.86
RTGPAGAAGARGNDGQPGP	19		1707.06
TPHSLFPEKMVSSCLDA	17		1862.38
ECPVPTLSWIGNTVSPNEASSRT	23		2446.01
AGSLESDGCPKEP	13		1289.55
GWGDVRLGGPLRP	13		1379.78
TLTLLSGHAHSSVPA	15		1490.9
LTLFFVVLGSLSVQV	15		1622.22
CDEWVAAIAHASYRT	15		1693.06
TQNVNHGVLVVGYG	14		1456.85
KGSGFTVTGGTEELPE	16		1608.96
VASPNQPPPAALEE	14		1419.74
QVPGGGGSGGSSGGGSGG	18		1318.56
SLSSDSSSSSPDSE	14		1371.45
AFTFGSFAQH	10		1112.34
FGPSSFIPSWGATATGA	17		1654.04
SPATMEVLMRVLADCD	16		1751.28
DFKNGTCKLLVATSVAARGLDV	22		2278.97
KRMLQEMERVLRVGG	15		1802.42
VYKLSSQEESIGTLLDGL	18		1952.47
LAVKGLNSPGPGKDSTLGAPL	21		1992.62
VGMAVVKGIQSSGKV	15		1460
VGTNGTCLLDPNFQGLCN	18		1866.37
SEAQPPGSAPPGAAPLPCAGP	21		1872.36
EELMKIEIMS	10		1222.63
SSGSTGKRRSLFRTPS	16		1724.12
PPGPVGSPGERGSAGT	16		1422.74
TMNSPGPTTASKEGDLDGKQ	20		2034.47
GLPGAAGHPAAAA	13		1060.35
DQSLGAGGEFGGHDKP	16		1571.86
NPGAEGAAQAGG	12		999.17
VVVQAPYLGGSG	12		1146.49
CPNKEKPFIKLKENGRA	17		1972.58
MHPVLNGKMQ	10		1154.57
LGSGFGELAPSKMAN	15		1478.9
TTAESPKNVAESSMV	15		1550.9
SEAVRTDDQSLGENGGKY	18		1926.24
TRSPFPSQRL	10		1188.48
APARGPLAAGLGPLVPGK	18		1642.24
FVCGNDQVSATLKV	14		1480.9
SSSDSESSPGAP	12		1107.19
RPQPGLGRPRERLRV	15		1787.32
EKTSMKLNKTASSVKSPSL	19		2036.64
PYGVITGLAAR	11		1117.47
HSNEVGAASET	11		1101.24
TGTPPGSSSQS	11		1005.15
LTYGSGSMKGFLAY	14		1494.93
TRGFWKYGYDGQDHLEFR	18		2275.73
QTESQLVPPTSPYT	14		1547.88
HRTATADDKKL	11		1255.54
FGGLLGDATDNYQGVMESFLGT	22		2292.84
CSSSGGLNVTCS	12		1114.37
EMQAMEVNTSTSE	13		1456.74
GGTGGHAPGVAR	12		1036.29
CSVNGGHEML	10		1046.33
SFAAAAAGSGEIVQLN	16		1505.87
ESRLLASVAPVLESG	15		1527.95
QCRVLGGGGPGGGGGLGGPGGSVPFKLEENYDNF	34		3251.09
PSYAKVISAPVSEATPEYAVVTAL	24		2464.14
DPQKEDAVDSDHQPSVAPTDPAD	23		2434.77
QARPQDQSSPWALP	14		1580.91
SHRSGGGGGGCGGS	14		1132.34
SSSGSSVSTAGRPGRSKR	18		1764.12
TRQKQQHLVQQQPP	14		1716.16
GGIPPPGQSGLA	12		1050.36
DSPQEPRGEAWRR	13		1583.85
SVTSASFSNGPVLAGTDASV	20		1867.27
LSGLKGERGSPGPLGP	16		1521.98
QGSTTVIVQVADKND	15		1574.93
LAPAPLASVPTAPSAPG	17		1516.98
VHEDIEVGTIIGTVMARDPDST	22		2355.93
TPPGKDMEETSMHMTERQSEM	21		2453.03
DVPFGGAKAGV	11		1017.3
CQASSEAPPAKRRSKASFL	19		2034.56
GGTIIEAGTHQQLMTN	16		1671.12
PFGDKDTKSKVTLLEGDHVR	20		2242.81
QKGLILLHDNTQSC	14		1570.02
SYIRFVENHVGVAVKWVGV	19		2159.81
KPPPDSHYV	9		1039.27
GIPCHGSHEPATPA	14		1373.7
SYICSICGKAFSQSAN	16		1679.11
LGGAYGAGGFGS	12		1013.25
GSGASSPLTSPSSPTPPSTAGMSAL	25		2245.78
MYLCCLSTSRSSTDKLAFDV	20		2240.86
SDDSAQSGSEGGPAGAPY	18		1652.84
VYSVLGTKAATTQG	14		1395.78
HSFHMGYSMAILNGIVAA	18		1919.52
KFFSQSSHLIEH	12		1459.8
KIMYVGDVRSVT	12		1367.8
ERGWAGDFGLGVGAQPELA	19		1930.39
YICSEVDLGGLPSWLLRDPDMR	22		2536.24
RHPDSHQLFIGNLPHE	16		1897.33
AVDIVSHGKN	10		1039.3
SQHVISEAKGPCFRV	15		1658.12
RRSEMRMKHLDT	12		1559.99
AIQPNKTYTYVWHATTRSGPENPG	24		2689.29
DSDTEQIAEEGDDN	14		1537.61
GMPRPAMMSVSQHG	14		1485.96
SQLSMEMVPAGSTHAS	16		1633.05
FYSACVVLGLQFLHEHKIVYRD	22		2638.42
LAEYFINHGASVGIVN	16		1704.16
GPFGTASEDVFSYEVVMLVGAGIGVT	26		2603.33
PPLPPPVPAGRLATPFTAAMGSG	23		2202.92
[truncated: 3,467 more rows]
